# Supplementary material for: Ingenuity Pathway Analysis of Gene Expression Profiles in Distal Nerve Stump following Nerve Injury: Insights into Wallerian Degeneration
Source: Front Cell Neurosci. 2016 Dec 6;10:274. doi: 10.3389/fncel.2016.00274 (PMC5138191; doi:10.3389/fncel.2016.00274)
Supplement: Supplementary Table 1 — List of primer pairs for real-time quantitative qPCR. [file Table1.xlsx]

## Sheet: Sheet1
primer	primer sequence（5’--3’）
MMP9-F	GCATCTGTATGGTCGTGGCT
MMP9-R	TGCAGTGGGACACATAGTGG
BDNF-F	GTCGCACGGTCCCCATT
BDNF-R	ACCTGGTGGAACTCAGGGTC
SHH-F	AATCCAAAGCTCGCATCCAC
SHH-R	CCTTCTTGGCACCTTCGTCG
SLC6A17-F	GACCATGGCAGGAATCACCA
SLC6A17-R	GACGAACAATAGCCCCACGA
MAG-F	AGCCAGACCATCCAACCTTC
MAG-R	AGAGGCAGGGTGGTAAGGAA
MAL-F	GGCTGCCCTGTTTTACCTCA
MAL-R	ACATAGGCGAACACCACTG
RET-F	ACATCAGCAAGGATCTGGAGAAG
RET-R	AGAGGGGACTGCGTTGCTAGA
GAPDH-F	CCTTCATTGACCTCAACTACATG
GAPDH-R	CTTCTCCATGGTGGTGAAGAC
