# Supplementary material for: Ingenuity Pathway Analysis of Gene Expression Profiles in Distal Nerve Stump following Nerve Injury: Insights into Wallerian Degeneration
Source: Front Cell Neurosci. 2016 Dec 6;10:274. doi: 10.3389/fncel.2016.00274 (PMC5138191; doi:10.3389/fncel.2016.00274)
Supplement: Supplementary Table 2 — List of all categories of canonical pathways and involved molecules following sciatic nerve transection. [file Table2.xlsx]

## Sheet: canonical pathways
© 2000-2015 QIAGEN. All rights reserved.
0.5 hour						1 hour						6 hours						12 hours						24 hours						4 days							1 week						2 weeks						3 weeks
Ingenuity Canonical Pathways	-log(p-value)	Ratio	z-score	Molecules		Ingenuity Canonical Pathways	-log(p-value)	Ratio	z-score	Molecules		Ingenuity Canonical Pathways	-log(p-value)	Ratio	z-score	Molecules		Ingenuity Canonical Pathways	-log(p-value)	Ratio	z-score	Molecules		Ingenuity Canonical Pathways	-log(p-value)	Ratio	z-score	Molecules		Ingenuity Canonical Pathways	-log(p-value)	Ratio	z-score	Molecules			Ingenuity Canonical Pathways	-log(p-value)	Ratio	z-score	Molecules		Ingenuity Canonical Pathways	-log(p-value)	Ratio	z-score	Molecules		Ingenuity Canonical Pathways
IL-17A Signaling in Airway Cells	3.71	0.0312	NaN	CXCL3,IL6		Granulocyte Adhesion and Diapedesis	5.06	0.0226	NaN	CXCL3,CLDN15,CCL20,Cxcl3		Granulocyte Adhesion and Diapedesis	10.5	0.0678	NaN	IL1R2,CXCL3,SELL,IL1A,MMP3,IL1RN,IL1RL1,MMP8,CCL20,Cxcl3,CXCL6,MMP9		Granulocyte Adhesion and Diapedesis	9.53	0.0734	NaN	IL1R2,CSF3R,CXCL3,SELL,IL1A,MMP3,IL1RN,IL1RL1,MMP8,CCL20,Cxcl3,CLDN6,MMP9		Granulocyte Adhesion and Diapedesis	4.36	0.0395	NaN	IL1A,IL1RN,IL1RL1,MMP8,CCL20,Cxcl3,MMP9		Agranulocyte Adhesion and Diapedesis	7.13	0.0582	NaN	CLDN15,IL1RN,MYH3,CCL20,MYH7,XCL1,MYL6B,Cxcl3,CLDN6,MMP9,Ccl9			Agranulocyte Adhesion and Diapedesis	6.33	0.0582	NaN	CLDN15,IL1RN,MYH7,XCL1,MYL6B,CLDN7,Cxcl3,CLDN6,MMP12,MMP9,Ccl9		Hepatic Fibrosis / Hepatic Stellate Cell Activation	6.22	0.0601	NaN	MET,MYH6,LHX2,ACTA2,COL12A1,COL2A1,MYH7,COL20A1,IL6,MMP9,FGF1		Agranulocyte Adhesion and Diapedesis
TREM1 Signaling	3.57	0.0267	NaN	CXCL3,IL6		Agranulocyte Adhesion and Diapedesis	4.94	0.0212	NaN	CXCL3,CLDN15,CCL20,Cxcl3		Agranulocyte Adhesion and Diapedesis	7.82	0.0529	NaN	CXCL3,SELL,IL1A,MMP3,IL1RN,MMP8,CCL20,Cxcl3,CXCL6,MMP9		Agranulocyte Adhesion and Diapedesis	7.1	0.0582	NaN	CXCL3,SELL,IL1A,MMP3,ACTA2,IL1RN,MMP8,CCL20,Cxcl3,CLDN6,MMP9		Hematopoiesis from Pluripotent Stem Cells	3.96	0.0851	NaN	IL1A,IL6,CD8A,IL11		Gαs Signaling	6.08	0.0734	0	PRKACB,GNB3,HTR4,ADD2,RYR3,RYR1,PTGER2,CRHR1			Granulocyte Adhesion and Diapedesis	4.8	0.0508	NaN	CLDN15,IL1RN,XCL1,CLDN7,Cxcl3,CLDN6,MMP12,MMP9,Ccl9		Agranulocyte Adhesion and Diapedesis	6.08	0.0582	NaN	MYH6,CLDN15,ACTA2,IL1RN,CLDN19,MYH7,XCL1,CLDN7,Cxcl3,CLDN6,MMP9		Hepatic Fibrosis / Hepatic Stellate Cell Activation
Hepatic Fibrosis / Hepatic Stellate Cell Activation	2.8	0.0109	NaN	CXCL3,IL6		IL-17A Signaling in Airway Cells	4.81	0.0469	NaN	CXCL3,CCL20,IL6		Role of Osteoblasts, Osteoclasts and Chondrocytes in Rheumatoid Arthritis	6.15	0.0411	NaN	IL1R2,IL1A,MMP3,IL1RN,IL1RL1,MMP8,IL6,CSF2,IL11		Role of Osteoblasts, Osteoclasts and Chondrocytes in Rheumatoid Arthritis	5.54	0.0457	NaN	IL1R2,IL1A,MMP3,IL1RN,IL1RL1,MMP8,WNT16,IL6,CSF2,IL11		Hepatic Cholestasis	3.67	0.0373	NaN	IL1A,IL1RN,IL1RL1,IL6,SLC22A6,IL11		Hepatic Fibrosis / Hepatic Stellate Cell Activation	5.32	0.0492	NaN	MET,LHX2,COL23A1,COL2A1,MYH3,MYH7,MYL6B,IL6,MMP9			Hepatic Fibrosis / Hepatic Stellate Cell Activation	3.87	0.0437	NaN	MET,LHX2,COL2A1,MYH7,MYL6B,IL6,MMP9,FGF1		Intrinsic Prothrombin Activation Pathway	3.96	0.138	NaN	F10,PROC,COL2A1,FGG		Intrinsic Prothrombin Activation Pathway
Airway Pathology in Chronic Obstructive Pulmonary Disease	2.57	0.125	NaN	CXCL3		TREM1 Signaling	4.6	0.04	NaN	CXCL3,IL6,CSF2		Airway Pathology in Chronic Obstructive Pulmonary Disease	5.3	0.375	NaN	CXCL3,MMP8,MMP9		Hepatic Fibrosis / Hepatic Stellate Cell Activation	5.29	0.0492	NaN	IL1R2,MET,CXCL3,IL1A,ACTA2,IL1RL1,IL6,KDR,MMP9		LXR/RXR Activation	3.34	0.0413	-2.236	IL1A,IL1RN,IL1RL1,IL6,MMP9		Granulocyte Adhesion and Diapedesis	4.52	0.0452	NaN	CLDN15,IL1RN,CCL20,XCL1,Cxcl3,CLDN6,MMP9,Ccl9			Calcium Signaling	3.17	0.0393	-1.342	RYR2,CHRNB4,MYH7,MYL6B,GRIA4,CHRNA3,GRIK1		Granulocyte Adhesion and Diapedesis	3.79	0.0452	NaN	CLDN15,IL1RN,CLDN19,XCL1,CLDN7,Cxcl3,CLDN6,MMP9		Granulocyte Adhesion and Diapedesis
Glucocorticoid Receptor Signaling	2.45	0.00727	NaN	CXCL3,IL6		Role of IL-17A in Psoriasis	4.36	0.154	NaN	CXCL3,CCL20		Hepatic Cholestasis	5.05	0.0435	NaN	IL1R2,IL1A,IL1RN,IL1RL1,IL6,CSF2,IL11		Hepatic Cholestasis	4.8	0.0497	NaN	PRKACB,IL1R2,IL1A,IL1RN,IL1RL1,IL6,CSF2,IL11		IL-10 Signaling	3.33	0.0588	NaN	IL1A,IL1RN,IL1RL1,IL6		Intrinsic Prothrombin Activation Pathway	3	0.103	NaN	PROC,COL2A1,FGA			Bladder Cancer Signaling	3.13	0.0575	NaN	CDKN1A,MMP12,MMP9,FGF1,FGF5		Coagulation System	3.63	0.114	2	F10,PROC,PLAUR,FGG		Coagulation System
Role of IL-17A in Psoriasis	2.36	0.0769	NaN	CXCL3		Differential Regulation of Cytokine Production in Macrophages and T Helper Cells by IL-17A and IL-17F	4.07	0.111	NaN	IL6,CSF2		IL-10 Signaling	4.83	0.0735	NaN	IL1R2,IL1A,IL1RN,IL1RL1,IL6		Airway Pathology in Chronic Obstructive Pulmonary Disease	4.76	0.375	NaN	CXCL3,MMP8,MMP9		Agranulocyte Adhesion and Diapedesis	3.3	0.0317	NaN	IL1A,IL1RN,MMP8,CCL20,Cxcl3,MMP9		Tight Junction Signaling	2.99	0.0359	NaN	PRKACB,CLDN15,MYH3,MYH7,MYL6B,CLDN6			Axonal Guidance Signaling	2.5	0.023	NaN	MET,BMP15,MAG,BDNF,FZD5,EPHA4,MYL6B,ROBO3,MMP9,ADAM8		Extrinsic Prothrombin Activation Pathway	3.48	0.188	NaN	F10,PROC,FGG		Leukocyte Extravasation Signaling
Differential Regulation of Cytokine Production in Macrophages and T Helper Cells by IL-17A and IL-17F	2.22	0.0556	NaN	IL6		Role of IL-17F in Allergic Inflammatory Airway Diseases	3.28	0.0455	NaN	IL6,CSF2		IL-6 Signaling	4.82	0.0517	1.633	IL1R2,SOCS1,IL1A,IL1RN,IL1RL1,IL6		LXR/RXR Activation	4.68	0.0579	-2.646	IL1R2,IL1A,IL1RN,IL1RL1,S100A8,IL6,MMP9		Airway Pathology in Chronic Obstructive Pulmonary Disease	3.12	0.25	NaN	MMP8,MMP9		Calcium Signaling	2.85	0.0337	NaN	PRKACB,RYR3,MYH3,RYR1,MYH7,MYL6B			LXR/RXR Activation	2.49	0.0413	-2.236	ALB,IL1RN,ARG2,IL6,MMP9		Tight Junction Signaling	3.19	0.0419	NaN	MYH6,CLDN15,ACTA2,CLDN19,MYH7,CLDN7,CLDN6		Tight Junction Signaling
Role of JAK family kinases in IL-6-type Cytokine Signaling	2.07	0.04	NaN	IL6		Hematopoiesis from Pluripotent Stem Cells	3.22	0.0426	NaN	IL6,CSF2		LXR/RXR Activation	4.72	0.0496	-2.449	IL1R2,IL1A,IL1RN,IL1RL1,IL6,MMP9		Role of Cytokines in Mediating Communication between Immune Cells	4.46	0.0926	NaN	IL1A,IL1RN,IFNA4,IL6,CSF2		Role of Osteoblasts, Osteoclasts and Chondrocytes in Rheumatoid Arthritis	2.96	0.0274	NaN	IL1A,IL1RN,IL1RL1,MMP8,IL6,IL11		Coagulation System	2.76	0.0857	NaN	PROC,PLAUR,FGA			Atherosclerosis Signaling	2.45	0.0403	NaN	ALB,IL1RN,COL2A1,IL6,MMP9		Glutamate Receptor Signaling	2.82	0.0702	NaN	SLC17A6,GRM8,GRIK3,GRIK1		Glucocorticoid Receptor Signaling
IL-15 Production	2.04	0.037	NaN	IL6		Role of Cytokines in Mediating Communication between Immune Cells	3.1	0.037	NaN	IL6,CSF2		Hepatic Fibrosis / Hepatic Stellate Cell Activation	4.69	0.0383	NaN	IL1R2,CXCL3,IL1A,IL1RL1,SMAD3,IL6,MMP9		G-Protein Coupled Receptor Signaling	4.14	0.0352	NaN	PRKACB,LTB4R,HTR2B,HTR4,OPRK1,ADRA2C,PTGER2,ADORA2A,HTR2A		cAMP-mediated signaling	2.96	0.0274	0.816	GRM2,CNGB1,HTR4,ADRA2C,PTGER2,ADORA2A		G-Protein Coupled Receptor Signaling	2.71	0.0273	NaN	PRKACB,PDE6A,HTR4,CALCR,PTGER2,CRHR1,HTR2A			Role of Hypercytokinemia/hyperchemokinemia in the Pathogenesis of Influenza	2.28	0.0698	NaN	IL1RN,IFNA4,IL6		Epithelial Adherens Junction Signaling	2.76	0.0411	NaN	MET,MYH6,ACTA2,MYH7,ACVR1C,FGF1		Sertoli Cell-Sertoli Cell Junction Signaling
IL-17A Signaling in Fibroblasts	1.93	0.0286	NaN	IL6		Role of IL-17A in Arthritis	3.1	0.037	NaN	CXCL3,CCL20		Role of IL-17A in Psoriasis	4.6	0.231	NaN	CXCL3,CCL20,CXCL6		Role of IL-17A in Psoriasis	4.06	0.231	NaN	CXCL3,CCL20,S100A8		Communication between Innate and Adaptive Immune Cells	2.89	0.0449	NaN	IL1A,IL1RN,IL6,CD8A		Netrin Signaling	2.62	0.0769	NaN	PRKACB,RYR3,RYR1			Communication between Innate and Adaptive Immune Cells	2.21	0.0449	NaN	IL1RN,IL6,CD8A,Ccl9		Leukocyte Extravasation Signaling	2.76	0.0354	NaN	CLDN15,ACTA2,CLDN19,CLDN7,CLDN6,MMP9,ARHGAP8/PRR5-ARHGAP8		Role of Hypercytokinemia/hyperchemokinemia in the Pathogenesis of Influenza
Role of Hypercytokinemia/hyperchemokinemia in the Pathogenesis of Influenza	1.84	0.0233	NaN	IL6		IL-15 Signaling	2.97	0.0317	NaN	IL6,CSF2		Glucocorticoid Receptor Signaling	4.43	0.0291	NaN	IL1R2,CXCL3,IL1RN,SMAD3,CDKN1A,IL6,CSF2,FGG		IL-10 Signaling	3.97	0.0735	NaN	IL1R2,IL1A,IL1RN,IL1RL1,IL6		Role of Hypercytokinemia/hyperchemokinemia in the Pathogenesis of Influenza	2.82	0.0698	NaN	IL1A,IL1RN,IL6		Axonal Guidance Signaling	2.52	0.0207	NaN	PRKACB,MET,GNB3,MAG,BDNF,EPHA4,MYL6B,ROBO3,MMP9			Hematopoiesis from Pluripotent Stem Cells	2.17	0.0638	NaN	CD3E,IL6,CD8A		Glucocorticoid Receptor Signaling	2.55	0.0291	NaN	CD3E,IL1RN,POU2F2,CDKN1A,PRKAA2,IL6,CD3D,FGG		Serotonin Receptor Signaling
Role of IL-17F in Allergic Inflammatory Airway Diseases	1.83	0.0227	NaN	IL6		Glucocorticoid Receptor Signaling	2.94	0.0109	NaN	CXCL3,IL6,CSF2		Role of IL-17F in Allergic Inflammatory Airway Diseases	4.32	0.0909	NaN	IL6,CSF2,CXCL6,IL11		Gαs Signaling	3.97	0.055	2.236	PRKACB,CNGA4,HTR4,OPRK1,PTGER2,ADORA2A		Graft-versus-Host Disease Signaling	2.68	0.0625	NaN	IL1A,IL1RN,IL6		Fatty Acid Activation	2.46	0.154	NaN	ACSBG1,SLC27A3			Lanosterol Biosynthesis	2.09	1	NaN	LSS		Atherosclerosis Signaling	2.34	0.0403	NaN	IL1RN,COL2A1,PNPLA3,IL6,MMP9		The Visual Cycle
Hematopoiesis from Pluripotent Stem Cells	1.8	0.0213	NaN	IL6		Altered T Cell and B Cell Signaling in Rheumatoid Arthritis	2.68	0.0227	NaN	IL6,CSF2		Bladder Cancer Signaling	4.31	0.0575	NaN	MMP3,MMP8,CDKN1A,FGF23,MMP9		cAMP-mediated signaling	3.85	0.0365	1.414	PRKACB,LTB4R,CNGA4,HTR4,OPRK1,ADRA2C,PTGER2,ADORA2A		Gαs Signaling	2.57	0.0367	NaN	CNGB1,HTR4,PTGER2,ADORA2A		nNOS Signaling in Skeletal Muscle Cells	2.34	0.133	NaN	RYR3,RYR1			Amyotrophic Lateral Sclerosis Signaling	2.06	0.0408	NaN	GRIK3,CACNA1C,GRIA4,GRIK1		Bladder Cancer Signaling	2.16	0.046	NaN	CDKN1A,MMP9,FGF1,FGF5		Hematopoiesis from Pluripotent Stem Cells
Graft-versus-Host Disease Signaling	1.79	0.0208	NaN	IL6		Communication between Innate and Adaptive Immune Cells	2.67	0.0225	NaN	IL6,CSF2		Hematopoiesis from Pluripotent Stem Cells	4.21	0.0851	NaN	IL1A,IL6,CSF2,IL11		IL-6 Signaling	3.82	0.0517	1.633	IL1R2,SOCS1,IL1A,IL1RN,IL1RL1,IL6		Hepatic Fibrosis / Hepatic Stellate Cell Activation	2.54	0.0273	NaN	IL1A,LHX2,IL1RL1,IL6,MMP9		Protein Kinase A Signaling	2.29	0.0207	-1.134	PRKACB,PDE6A,GNB3,ADD2,PPP1R1B,RYR3,RYR1,MYL6B			Role of Cytokines in Mediating Communication between Immune Cells	2.01	0.0556	NaN	IL1RN,IFNA4,IL6		The Visual Cycle	2.14	0.133	NaN	RLBP1,RDH5		Extrinsic Prothrombin Activation Pathway
Role of Cytokines in Mediating Communication between Immune Cells	1.74	0.0185	NaN	IL6		Crosstalk between Dendritic Cells and Natural Killer Cells	2.67	0.0225	NaN	IL6,CSF2		Role of Macrophages, Fibroblasts and Endothelial Cells in Rheumatoid Arthritis	4.2	0.027	NaN	IL1R2,SOCS1,IL1A,MMP3,IL1RN,IL1RL1,IL6,CSF2		Role of Hypercytokinemia/hyperchemokinemia in the Pathogenesis of Influenza	3.67	0.093	NaN	IL1A,IL1RN,IFNA4,IL6		Role of Cytokines in Mediating Communication between Immune Cells	2.53	0.0556	NaN	IL1A,IL1RN,IL6		Extrinsic Prothrombin Activation Pathway	2.28	0.125	NaN	PROC,FGA			Glutamate Receptor Signaling	1.94	0.0526	NaN	GRIK3,GRIA4,GRIK1		Hematopoiesis from Pluripotent Stem Cells	2.1	0.0638	NaN	CD3E,IL6,CD3D		Lanosterol Biosynthesis
Role of IL-17A in Arthritis	1.74	0.0185	NaN	CXCL3		Role of Tissue Factor in Cancer	2.49	0.0182	NaN	PLAUR,CSF2		Role of Cytokines in Mediating Communication between Immune Cells	3.97	0.0741	NaN	IL1A,IL1RN,IL6,CSF2		Role of Macrophages, Fibroblasts and Endothelial Cells in Rheumatoid Arthritis	3.67	0.0304	NaN	IL1R2,SOCS1,IL1A,MMP3,IL1RN,IL1RL1,WNT16,IL6,CSF2		IL-6 Signaling	2.47	0.0345	2	IL1A,IL1RN,IL1RL1,IL6		Phototransduction Pathway	2.24	0.0566	NaN	PRKACB,PDE6A,GNB3			Tight Junction Signaling	1.91	0.0299	NaN	CLDN15,MYH7,MYL6B,CLDN7,CLDN6		Lanosterol Biosynthesis	2.06	1	NaN	LSS		Role of Cytokines in Mediating Communication between Immune Cells
Activation of IRF by Cytosolic Pattern Recognition Receptors	1.68	0.0161	NaN	IL6		HMGB1 Signaling	2.42	0.0167	NaN	IL6,CSF2		Acute Phase Response Signaling	3.91	0.0355	1.342	SOCS1,IL1A,IL1RN,Saa3,IL6,FGG		Atherosclerosis Signaling	3.66	0.0484	NaN	IL1A,MMP3,IL1RN,S100A8,IL6,MMP9		Glutamate Receptor Signaling	2.47	0.0526	NaN	GRM2,GRIA2,GRIP1		γ-linolenate Biosynthesis II (Animals)	2.23	0.118	NaN	ACSBG1,SLC27A3			Pyrimidine Deoxyribonucleotides De Novo Biosynthesis I	1.86	0.0909	NaN	RRM2,AK4		Role of Tissue Factor in Cancer	1.81	0.0364	NaN	F10,PLAUR,FGG,FGF5		Glutamate Receptor Signaling
IL-15 Signaling	1.67	0.0159	NaN	IL6		Role of Pattern Recognition Receptors in Recognition of Bacteria and Viruses	2.38	0.016	NaN	IL6,CSF2		Gαs Signaling	3.85	0.0459	2	CNGA4,HTR4,OPRK1,PTGER2,ADORA2A		Colorectal Cancer Metastasis Signaling	3.63	0.0339	2.121	PRKACB,RHOV,MMP3,MMP8,WNT16,PTGER2,IL6,MMP9		Atherosclerosis Signaling	2.37	0.0323	NaN	IL1A,IL1RN,IL6,MMP9		Mitochondrial L-carnitine Shuttle Pathway	2.23	0.118	NaN	ACSBG1,SLC27A3			Regulation of the Epithelial-Mesenchymal Transition Pathway	1.75	0.0272	NaN	MET,FZD5,MMP9,FGF1,FGF5		β-alanine Degradation I	1.76	0.5	NaN	ABAT		Role of Tissue Factor in Cancer
PXR/RXR Activation	1.65	0.0152	NaN	IL6		Airway Pathology in Chronic Obstructive Pulmonary Disease	2.21	0.125	NaN	CXCL3		IL-17A Signaling in Airway Cells	3.68	0.0625	NaN	CXCL3,CCL20,IL6,CXCL6		Hematopoiesis from Pluripotent Stem Cells	3.52	0.0851	NaN	IL1A,IL6,CSF2,IL11		Aryl Hydrocarbon Receptor Signaling	2.19	0.0286	NaN	IL1A,CCNA1,CDKN1A,IL6		LXR/RXR Activation	2.02	0.0331	-2	IL1RN,IL6,FGA,MMP9			IL-10 Signaling	1.74	0.0441	NaN	IL1RN,ARG2,IL6		Sertoli Cell-Sertoli Cell Junction Signaling	1.71	0.0281	NaN	CLDN15,ACTA2,CLDN19,CLDN7,CLDN6		Atherosclerosis Signaling
IL-10 Signaling	1.64	0.0147	NaN	IL6		Hepatic Cholestasis	2.17	0.0124	NaN	IL6,CSF2		Atherosclerosis Signaling	3.59	0.0403	NaN	IL1A,MMP3,IL1RN,IL6,MMP9		Bladder Cancer Signaling	3.47	0.0575	NaN	MMP3,MMP8,CDKN1A,FGF23,MMP9		Estrogen-mediated S-phase Entry	2.15	0.0833	NaN	CCNA1,CDKN1A		Gustation Pathway	2.02	0.0331	NaN	PRKACB,PDE6A,GNB3,PANX1			JAK/Stat Signaling	1.67	0.0417	NaN	GAST,CDKN1A,IL6		PXR/RXR Activation	1.7	0.0455	NaN	IL6,HMGCS2,PPARGC1A		Dopamine Receptor Signaling
T Helper Cell Differentiation	1.62	0.0141	NaN	IL6		Assembly of RNA Polymerase I Complex	2.16	0.111	NaN	UBTF		TREM1 Signaling	3.42	0.0533	2	CXCL3,IL1RL1,IL6,CSF2		Leukocyte Extravasation Signaling	3.35	0.0354	2.236	NCF1,MMP3,ACTA2,MMP8,CLDN6,MMP9,ARHGAP8/PRR5-ARHGAP8		Toll-like Receptor Signaling	2.15	0.0405	NaN	IL1A,IL1RN,IL1RL1		Atherosclerosis Signaling	1.98	0.0323	NaN	IL1RN,COL2A1,IL6,MMP9			Cellular Effects of Sildenafil (Viagra)	1.66	0.031	NaN	KCNQ2,CACNA1C,MYH7,MYL6B		Clathrin-mediated Endocytosis Signaling	1.64	0.027	NaN	MET,ACTA2,SH3GL2,FGF1,FGF5		Cytotoxic T Lymphocyte-mediated Apoptosis of Target Cells
IL-17 Signaling	1.62	0.0139	NaN	IL6		Dendritic Cell Maturation	2.09	0.0113	NaN	IL6,CSF2		VDR/RXR Activation	3.35	0.0513	2	IL1RL1,CDKN1A,CSF2,S100G		HMGB1 Signaling	2.84	0.0417	2.236	RHOV,IL1A,IL6,CSF2,IL11		Bladder Cancer Signaling	1.96	0.0345	NaN	MMP8,CDKN1A,MMP9		Cellular Effects of Sildenafil (Viagra)	1.92	0.031	NaN	PRKACB,MYH3,MYH7,MYL6B			Intrinsic Prothrombin Activation Pathway	1.63	0.069	NaN	F10,COL2A1		Superpathway of Cholesterol Biosynthesis	1.61	0.0714	NaN	LSS,HMGCS2		Complement System
JAK/Stat Signaling	1.62	0.0139	NaN	IL6		Hepatic Fibrosis / Hepatic Stellate Cell Activation	2.06	0.0109	NaN	CXCL3,IL6		cAMP-mediated signaling	3.3	0.0274	1.342	CNGA4,HTR4,OPRK1,AKAP3,PTGER2,ADORA2A		PPARα/RXRα Activation	2.83	0.0337	-0.447	PRKACB,IL1R2,IL1RL1,BCL3,IL6,ACVR1C		Altered T Cell and B Cell Signaling in Rheumatoid Arthritis	1.94	0.0341	NaN	IL1A,IL1RN,IL6		Relaxin Signaling	1.86	0.0296	NaN	PRKACB,PDE6A,GNB3,MMP9			Leukocyte Extravasation Signaling	1.62	0.0253	NaN	CLDN15,CLDN7,CLDN6,MMP12,MMP9		4-aminobutyrate Degradation I	1.59	0.333	NaN	ABAT		Bladder Cancer Signaling
ErbB Signaling	1.54	0.0116	NaN	BTC		Hematopoiesis from Multipotent Stem Cells	2.03	0.0833	NaN	CSF2		Altered T Cell and B Cell Signaling in Rheumatoid Arthritis	3.15	0.0455	NaN	IL1A,IL1RN,IL6,CSF2		Role of Pattern Recognition Receptors in Recognition of Bacteria and Viruses	2.76	0.04	NaN	IL1A,IFNA4,IL6,CSF2,IL11		G-Protein Coupled Receptor Signaling	1.93	0.0195	NaN	GRM2,HTR4,ADRA2C,PTGER2,ADORA2A		Actin Cytoskeleton Signaling	1.78	0.0231	-1	ARHGEF4,MYH3,MYH7,MYL6B,FGF5			Human Embryonic Stem Cell Pluripotency	1.61	0.0299	NaN	BMP15,S1PR5,BDNF,FZD5		Cellular Effects of Sildenafil (Viagra)	1.58	0.031	NaN	CACNA1S,MYH6,ACTA2,MYH7		Systemic Lupus Erythematosus Signaling
Neuregulin Signaling	1.53	0.0114	NaN	BTC		Role of Osteoblasts, Osteoclasts and Chondrocytes in Rheumatoid Arthritis	1.91	0.00913	NaN	IL6,CSF2		Communication between Innate and Adaptive Immune Cells	3.13	0.0449	NaN	IL1A,IL1RN,IL6,CSF2		TREM1 Signaling	2.75	0.0533	2	CXCL3,IL1RL1,IL6,CSF2		Acute Phase Response Signaling	1.91	0.0237	NaN	IL1A,IL1RN,Saa3,IL6		cAMP-mediated signaling	1.76	0.0228	0.447	PRKACB,PDE6A,HTR4,PTGER2,CRHR1			Epithelial Adherens Junction Signaling	1.49	0.0274	NaN	MET,MYH7,MYL6B,FGF1		VDR/RXR Activation	1.52	0.0385	NaN	WT1,CDKN1A,S100G		Ceramide Biosynthesis
Altered T Cell and B Cell Signaling in Rheumatoid Arthritis	1.53	0.0114	NaN	IL6		Differential Regulation of Cytokine Production in Intestinal Epithelial Cells by IL-17A and IL-17F	1.75	0.0435	NaN	CSF2		Colorectal Cancer Metastasis Signaling	3.13	0.0254	1.633	MMP3,MMP8,SMAD3,PTGER2,IL6,MMP9		VDR/RXR Activation	2.68	0.0513	2	CAMP,IL1RL1,CDKN1A,CSF2		PPAR Signaling	1.88	0.0323	NaN	IL1A,IL1RN,IL1RL1		Epithelial Adherens Junction Signaling	1.74	0.0274	NaN	MET,MYH3,MYH7,MYL6B			Arginine Degradation I (Arginase Pathway)	1.49	0.25	NaN	ARG2		Cytotoxic T Lymphocyte-mediated Apoptosis of Target Cells	1.5	0.0625	NaN	CD3E,CD3D		Thyroid Cancer Signaling
Communication between Innate and Adaptive Immune Cells	1.53	0.0112	NaN	IL6		IL-17A Signaling in Gastric Cells	1.72	0.04	NaN	CCL20		Inhibition of Matrix Metalloproteases	3.13	0.0769	NaN	MMP3,MMP8,MMP9		Inhibition of Matrix Metalloproteases	2.61	0.0769	NaN	MMP3,MMP8,MMP9		Neuropathic Pain Signaling In Dorsal Horn Neurons	1.8	0.03	NaN	GRM2,BDNF,GRIA2		Fatty Acid β-oxidation I	1.7	0.0625	NaN	ACSBG1,SLC27A3			FGF Signaling	1.48	0.0353	NaN	MET,FGF1,FGF5		Axonal Guidance Signaling	1.44	0.0184	NaN	MET,SHH,NRP2,MAG,BDNF,EPHA4,ROBO3,MMP9		Transcriptional Regulatory Network in Embryonic Stem Cells
Crosstalk between Dendritic Cells and Natural Killer Cells	1.53	0.0112	NaN	IL6		Role of JAK family kinases in IL-6-type Cytokine Signaling	1.72	0.04	NaN	IL6		PPAR Signaling	3.06	0.043	-2	IL1R2,IL1A,IL1RN,IL1RL1		Glucocorticoid Receptor Signaling	2.52	0.0255	NaN	PRKACB,IL1R2,CXCL3,IL1RN,CDKN1A,IL6,CSF2		HIF1α Signaling	1.77	0.0294	NaN	MAPK4,MMP8,MMP9		Bladder Cancer Signaling	1.66	0.0345	NaN	CDKN1A,MMP9,FGF5			Coagulation System	1.48	0.0571	NaN	F10,PLAUR		FGF Signaling	1.42	0.0353	NaN	MET,FGF1,FGF5		Glycine Cleavage Complex
HGF Signaling	1.45	0.00952	NaN	IL6		IL-15 Production	1.68	0.037	NaN	IL6		Role of Hypercytokinemia/hyperchemokinemia in the Pathogenesis of Influenza	3	0.0698	NaN	IL1A,IL1RN,IL6		Axonal Guidance Signaling	2.5	0.0207	NaN	PRKACB,MET,NTNG1,SHH,MMP8,WNT16,EPHA4,MMP9,UNC5C		Inhibition of Matrix Metalloproteases	1.74	0.0513	NaN	MMP8,MMP9		Communication between Innate and Adaptive Immune Cells	1.64	0.0337	NaN	IL1RN,IL6,Ccl9			Factors Promoting Cardiogenesis in Vertebrates	1.4	0.0326	NaN	BMP15,FZD5,MYH7		Stearate Biosynthesis I (Animals)	1.41	0.0556	NaN	SLC27A3,ELOVL6		Amyotrophic Lateral Sclerosis Signaling
IL-6 Signaling	1.41	0.00862	NaN	IL6		Role of Macrophages, Fibroblasts and Endothelial Cells in Rheumatoid Arthritis	1.67	0.00676	NaN	IL6,CSF2		Graft-versus-Host Disease Signaling	2.86	0.0625	NaN	IL1A,IL1RN,IL6		Altered T Cell and B Cell Signaling in Rheumatoid Arthritis	2.49	0.0455	NaN	IL1A,IL1RN,IL6,CSF2		Leukocyte Extravasation Signaling	1.68	0.0202	NaN	NCF1,MMP8,MMP9,ARHGAP8/PRR5-ARHGAP8		Colorectal Cancer Metastasis Signaling	1.63	0.0212	1.342	PRKACB,GNB3,PTGER2,IL6,MMP9			Inhibition of Matrix Metalloproteases	1.39	0.0513	NaN	MMP12,MMP9		Actin Cytoskeleton Signaling	1.39	0.0231	NaN	MYH6,ACTA2,MYH7,FGF1,FGF5		CDK5 Signaling
HMGB1 Signaling	1.4	0.00833	NaN	IL6		Role of p14/p19ARF in Tumor Suppression	1.64	0.0333	NaN	UBTF		Role of IL-17A in Arthritis	2.72	0.0556	NaN	CXCL3,CCL20,CXCL6		Communication between Innate and Adaptive Immune Cells	2.48	0.0449	NaN	IL1A,IL1RN,IL6,CSF2		Role of IL-17F in Allergic Inflammatory Airway Diseases	1.64	0.0455	NaN	IL6,IL11		Hepatic Cholestasis	1.61	0.0248	NaN	PRKACB,GCGR,IL1RN,IL6			Salvage Pathways of Pyrimidine Ribonucleotides	1.39	0.0323	NaN	AK4,G6PC,TTK		Glutamate Degradation III (via 4-aminobutyrate)	1.37	0.2	NaN	ABAT		HGF Signaling
LXR/RXR Activation	1.39	0.00826	NaN	IL6		Coagulation System	1.57	0.0286	NaN	PLAUR		p38 MAPK Signaling	2.69	0.0342	2	IL1R2,IL1A,IL1RN,IL1RL1		Role of IL-17F in Allergic Inflammatory Airway Diseases	2.46	0.0682	NaN	IL6,CSF2,IL11		p38 MAPK Signaling	1.62	0.0256	NaN	IL1A,IL1RN,IL1RL1		Stearate Biosynthesis I (Animals)	1.6	0.0556	NaN	ACSBG1,SLC27A3			Thyroid Cancer Signaling	1.37	0.05	NaN	BDNF,RET		Mechanisms of Viral Exit from Host Cells	1.31	0.0488	NaN	ACTA2,SH3GL2		Primary Immunodeficiency Signaling
Atherosclerosis Signaling	1.38	0.00806	NaN	IL6		IL-17A Signaling in Fibroblasts	1.57	0.0286	NaN	IL6		Leukocyte Extravasation Signaling	2.67	0.0253	NaN	MMP3,MMP8,JAM2,MMP9,ARHGAP8/PRR5-ARHGAP8		Serotonin Receptor Signaling	2.46	0.0682	NaN	HTR2B,HTR4,HTR2A		HMGB1 Signaling	1.59	0.025	NaN	IL1A,IL6,IL11		CDK5 Signaling	1.52	0.0303	NaN	PRKACB,BDNF,PPP1R1B			Colorectal Cancer Metastasis Signaling	1.35	0.0212	2.236	FZD5,PTGER2,IL6,MMP12,MMP9		Role of Hypercytokinemia/hyperchemokinemia in the Pathogenesis of Influenza	1.27	0.0465	NaN	IL1RN,IL6		Graft-versus-Host Disease Signaling
Role of Pattern Recognition Receptors in Recognition of Bacteria and Viruses	1.38	0.008	NaN	IL6		Role of Hypercytokinemia/hyperchemokinemia in the Pathogenesis of Influenza	1.48	0.0233	NaN	IL6		HMGB1 Signaling	2.65	0.0333	2	IL1A,IL6,CSF2,IL11		PPAR Signaling	2.41	0.043	-2	IL1R2,IL1A,IL1RN,IL1RL1		Gustation Pathway	1.58	0.0248	NaN	P2RX5,PANX1,P2RX2		Neuroprotective Role of THOP1 in Alzheimer's Disease	1.51	0.05	NaN	PRKACB,MMP9			Urea Cycle	1.32	0.167	NaN	ARG2		Amyotrophic Lateral Sclerosis Signaling	1.27	0.0306	NaN	CACNA1S,GRIK3,GRIK1		Airway Pathology in Chronic Obstructive Pulmonary Disease
Aryl Hydrocarbon Receptor Signaling	1.33	0.00714	NaN	IL6		Graft-versus-Host Disease Signaling	1.44	0.0208	NaN	IL6		Role of Pattern Recognition Receptors in Recognition of Bacteria and Viruses	2.59	0.032	NaN	IL1A,IL6,CSF2,IL11		Graft-versus-Host Disease Signaling	2.36	0.0625	NaN	IL1A,IL1RN,IL6		Systemic Lupus Erythematosus Signaling	1.57	0.0187	NaN	IL1A,IL1RN,IL6,SNRNP40		RhoGDI Signaling	1.51	0.0231	NaN	ARHGEF4,GNB3,MYL6B,ARHGAP8/PRR5-ARHGAP8			Arginine Degradation VI (Arginase 2 Pathway)	1.32	0.167	NaN	ARG2		Serotonin Receptor Signaling	1.25	0.0455	NaN	HTR4,HTR2A		Gαs Signaling
Aldosterone Signaling in Epithelial Cells	1.3	0.00658	NaN	SLC9A1		Ephrin A Signaling	1.44	0.0208	NaN	EPHA4		Differential Regulation of Cytokine Production in Macrophages and T Helper Cells by IL-17A and IL-17F	2.52	0.111	NaN	IL6,CSF2		Cholecystokinin/Gastrin-mediated Signaling	2.28	0.0396	2	RHOV,IL1A,IL1RN,EPHA4		Role of Pattern Recognition Receptors in Recognition of Bacteria and Viruses	1.54	0.024	NaN	IL1A,IL6,IL11		Role of Hypercytokinemia/hyperchemokinemia in the Pathogenesis of Influenza	1.46	0.0465	NaN	IL1RN,IL6			Neuropathic Pain Signaling In Dorsal Horn Neurons	1.31	0.03	NaN	KCNQ2,BDNF,GRIA4		HGF Signaling	1.2	0.0286	NaN	MET,CDKN1A,IL6		Dendritic Cell Maturation
Hepatic Cholestasis	1.27	0.00621	NaN	IL6		Glioma Invasiveness Signaling	1.36	0.0175	NaN	PLAUR		Cell Cycle: G1/S Checkpoint Regulation	2.51	0.0469	NaN	NRG1,SMAD3,CDKN1A		HIF1α Signaling	2.26	0.0392	NaN	MMP3,MAPK4,MMP8,MMP9		FXR/RXR Activation	1.53	0.0238	NaN	IL1A,IL1RN,FETUB		HGF Signaling	1.45	0.0286	NaN	MET,CDKN1A,IL6			Nitric Oxide Signaling in the Cardiovascular System	1.31	0.03	NaN	RYR2,CACNA1C,ARG2		Primary Immunodeficiency Signaling	1.19	0.0417	NaN	CD3E,CD3D		Prostanoid Biosynthesis
Acute Phase Response Signaling	1.25	0.00592	NaN	IL6		Activation of IRF by Cytosolic Pattern Recognition Receptors	1.33	0.0161	NaN	IL6		JAK/Stat Signaling	2.36	0.0417	NaN	SOCS1,CDKN1A,IL6		Acute Phase Response Signaling	2.2	0.0296	1	SOCS1,IL1A,IL1RN,Saa3,IL6		LPS/IL-1 Mediated Inhibition of RXR Function	1.53	0.0182	NaN	IL1A,ACSBG1,IL1RN,IL1RL1		Serotonin Receptor Signaling	1.44	0.0455	NaN	HTR4,HTR2A			Cholecystokinin/Gastrin-mediated Signaling	1.3	0.0297	NaN	GAST,IL1RN,EPHA4		Graft-versus-Host Disease Signaling	1.19	0.0417	NaN	IL1RN,IL6		Glioma Invasiveness Signaling
Dendritic Cell Maturation	1.23	0.00565	NaN	IL6		GM-CSF Signaling	1.33	0.0161	NaN	CSF2		Toll-like Receptor Signaling	2.33	0.0405	NaN	IL1A,IL1RN,IL1RL1		Differential Regulation of Cytokine Production in Macrophages and T Helper Cells by IL-17A and IL-17F	2.17	0.111	NaN	IL6,CSF2		Glioma Invasiveness Signaling	1.44	0.0351	NaN	PLAUR,MMP9		ILK Signaling	1.42	0.0216	NaN	MYH3,MYH7,MYL6B,MMP9			Serotonin Receptor Signaling	1.3	0.0455	NaN	HTR4,HTR2A		Airway Pathology in Chronic Obstructive Pulmonary Disease	1.17	0.125	NaN	MMP9		Nur77 Signaling in T Lymphocytes
Granulocyte Adhesion and Diapedesis	1.23	0.00565	NaN	CXCL3		PXR/RXR Activation	1.3	0.0152	NaN	IL6		Differential Regulation of Cytokine Production in Intestinal Epithelial Cells by IL-17A and IL-17F	2.31	0.087	NaN	IL1A,CSF2		NF-κB Signaling	2.17	0.0291	1.342	PRKACB,IL1R2,IL1A,IL1RN,KDR		Regulation of Cellular Mechanics by Calpain Protease	1.44	0.0351	NaN	CCNA1,CNGB1		Role of Tissue Factor in Cancer	1.4	0.0273	NaN	PLAUR,FGA,FGF5			Acute Phase Response Signaling	1.3	0.0237	NaN	ALB,MBL2,IL1RN,IL6		PPARα/RXRα Activation	1.16	0.0225	-1	PRKAA2,IL6,ACVR1C,PPARGC1A		LXR/RXR Activation
PPARα/RXRα Activation	1.23	0.00562	NaN	IL6		Angiopoietin Signaling	1.3	0.0152	NaN	GRB7		Role of JAK family kinases in IL-6-type Cytokine Signaling	2.24	0.08	NaN	SOCS1,IL6		Glioma Invasiveness Signaling	2.15	0.0526	NaN	RHOV,PLAUR,MMP9		Colorectal Cancer Metastasis Signaling	1.44	0.0169	2	MMP8,PTGER2,IL6,MMP9		Corticotropin Releasing Hormone Signaling	1.39	0.027	NaN	PRKACB,BDNF,CRHR1			HIF1α Signaling	1.29	0.0294	NaN	MAPK4,MMP12,MMP9		Calcium Signaling	1.16	0.0225	NaN	MYH6,ACTA2,MYH7,GRIK1		Axonal Guidance Signaling
Role of NFAT in Cardiac Hypertrophy	1.23	0.00559	NaN	IL6		IL-10 Signaling	1.29	0.0147	NaN	IL6		Dendritic Cell Maturation	2.06	0.0226	2	IL1A,IL1RN,IL6,CSF2		p38 MAPK Signaling	2.06	0.0342	2	IL1R2,IL1A,IL1RN,IL1RL1		eNOS Signaling	1.4	0.0211	NaN	AQP5,CCNA1,CNGB1		Glucocorticoid Receptor Signaling	1.39	0.0182	NaN	PRKACB,IL1RN,POU2F2,CDKN1A,IL6			HGF Signaling	1.26	0.0286	NaN	MET,CDKN1A,IL6		Prostanoid Biosynthesis	1.12	0.111	NaN	PTGDS		RhoA Signaling
Agranulocyte Adhesion and Diapedesis	1.2	0.00529	NaN	CXCL3		T Helper Cell Differentiation	1.27	0.0141	NaN	IL6		PPARα/RXRα Activation	2.05	0.0225	-2	IL1R2,IL1RL1,SMAD3,IL6		Gαi Signaling	2.02	0.0333	0	PRKACB,LTB4R,OPRK1,ADRA2C		IL-17A Signaling in Airway Cells	1.35	0.0312	NaN	CCL20,IL6		Breast Cancer Regulation by Stathmin1	1.37	0.0209	NaN	PRKACB,ARHGEF4,GNB3,CDKN1A			Primary Immunodeficiency Signaling	1.23	0.0417	NaN	CD3E,CD8A		Regulation of the Epithelial-Mesenchymal Transition Pathway	1.12	0.0217	NaN	MET,MMP9,FGF1,FGF5		Activation of IRF by Cytosolic Pattern Recognition Receptors
Systemic Lupus Erythematosus Signaling	1.15	0.00467	NaN	IL6		IL-17 Signaling	1.26	0.0139	NaN	IL6		Cholecystokinin/Gastrin-mediated Signaling	1.96	0.0297	NaN	IL1A,IL1RN,EPHA4		IL-17A Signaling in Airway Cells	2.01	0.0469	NaN	CXCL3,CCL20,IL6		Cell Cycle: G1/S Checkpoint Regulation	1.35	0.0312	NaN	NRG1,CDKN1A		Graft-versus-Host Disease Signaling	1.37	0.0417	NaN	IL1RN,IL6			Graft-versus-Host Disease Signaling	1.23	0.0417	NaN	IL1RN,IL6		ILK Signaling	1.11	0.0216	NaN	MYH6,ACTA2,MYH7,MMP9		Cholesterol Biosynthesis I
Actin Cytoskeleton Signaling	1.15	0.00463	NaN	SLC9A1		JAK/Stat Signaling	1.26	0.0139	NaN	IL6		Coagulation System	1.96	0.0571	NaN	PLAUR,FGG		Eicosanoid Signaling	2.01	0.0469	NaN	LTB4R,CYSLTR1,PTGER2		Calcium Transport I	1.29	0.1	NaN	ATP2B3		IL-6 Signaling	1.34	0.0259	NaN	HSPB3,IL1RN,IL6			AMPK Signaling	1.23	0.0225	NaN	CDKN1A,CHRNB4,AK4,CHRNA3		Role of Cytokines in Mediating Communication between Immune Cells	1.1	0.037	NaN	IL1RN,IL6		Cholesterol Biosynthesis II (via 24,25-dihydrolanosterol)
Role of Osteoblasts, Osteoclasts and Chondrocytes in Rheumatoid Arthritis	1.14	0.00457	NaN	IL6		VDR/RXR Activation	1.23	0.0128	NaN	CSF2		HIF1α Signaling	1.94	0.0294	NaN	MMP3,MMP8,MMP9		Differential Regulation of Cytokine Production in Intestinal Epithelial Cells by IL-17A and IL-17F	1.97	0.087	NaN	IL1A,CSF2		Dolichyl-diphosphooligosaccharide Biosynthesis	1.29	0.1	NaN	DPM1		Leukocyte Extravasation Signaling	1.33	0.0202	NaN	CLDN15,CLDN6,MMP9,ARHGAP8/PRR5-ARHGAP8			Gαs Signaling	1.22	0.0275	NaN	HTR4,RYR2,PTGER2		Type II Diabetes Mellitus Signaling	1.1	0.0259	NaN	PRKAA2,SLC27A3,KCNJ11		Cholesterol Biosynthesis III (via Desmosterol)
Cardiac Hypertrophy Signaling	1.14	0.00448	NaN	IL6		Neuregulin Signaling	1.18	0.0114	NaN	GRB7		Pancreatic Adenocarcinoma Signaling	1.9	0.0283	NaN	SMAD3,CDKN1A,MMP9		Role of JAK family kinases in IL-6-type Cytokine Signaling	1.9	0.08	NaN	SOCS1,IL6		JAK/Stat Signaling	1.25	0.0278	NaN	CDKN1A,IL6		RhoA Signaling	1.29	0.0246	NaN	MYL6B,PKN1,ARHGAP8/PRR5-ARHGAP8			Role of Tissue Factor in Cancer	1.21	0.0273	NaN	F10,PLAUR,FGF5		Ketogenesis	1.08	0.1	NaN	HMGCS2		Calcium-induced T Lymphocyte Apoptosis
Signaling by Rho Family GTPases	1.11	0.00427	NaN	SLC9A1		Fcγ Receptor-mediated Phagocytosis in Macrophages and Monocytes	1.16	0.0108	NaN	CSF2		Role of Tissue Factor in Cancer	1.86	0.0273	NaN	PLAUR,CSF2,FGG		JAK/Stat Signaling	1.87	0.0417	NaN	SOCS1,CDKN1A,IL6		Glucocorticoid Receptor Signaling	1.24	0.0145	NaN	IL1RN,POU2F2,CDKN1A,IL6		Role of Cytokines in Mediating Communication between Immune Cells	1.28	0.037	NaN	IL1RN,IL6			Airway Pathology in Chronic Obstructive Pulmonary Disease	1.2	0.125	NaN	MMP9		Glioma Invasiveness Signaling	1.06	0.0351	NaN	PLAUR,MMP9		IL-10 Signaling
Colorectal Cancer Metastasis Signaling	1.11	0.00424	NaN	IL6		Antioxidant Action of Vitamin C	1.13	0.0101	NaN	CSF2		Axonal Guidance Signaling	1.84	0.0138	NaN	SHH,PAK3,BDNF,MMP8,EPHA4,MMP9		L-glutamine Biosynthesis II (tRNA-dependent)	1.86	0.5	NaN	QRSL1		TREM1 Signaling	1.22	0.0267	NaN	IL1RL1,IL6		Airway Pathology in Chronic Obstructive Pulmonary Disease	1.27	0.125	NaN	MMP9			Citrulline Biosynthesis	1.2	0.125	NaN	ARG2		Nur77 Signaling in T Lymphocytes	1.06	0.0351	NaN	CD3E,CD3D		Remodeling of Epithelial Adherens Junctions
Xenobiotic Metabolism Signaling	1.05	0.00368	NaN	IL6		Cholecystokinin/Gastrin-mediated Signaling	1.12	0.0099	NaN	EPHA4		LPS/IL-1 Mediated Inhibition of RXR Function	1.74	0.0182	NaN	IL1R2,IL1A,IL1RN,IL1RL1		STAT3 Pathway	1.85	0.0411	NaN	SOCS1,CDKN1A,KDR		HER-2 Signaling in Breast Cancer	1.21	0.0263	NaN	NRG1,CDKN1A		FXR/RXR Activation	1.26	0.0238	NaN	IL1RN,FGA,FOXA3			Clathrin-mediated Endocytosis Signaling	1.18	0.0216	NaN	MET,ALB,FGF1,FGF5		LXR/RXR Activation	1.05	0.0248	NaN	IL1RN,IL6,MMP9		CCR5 Signaling in Macrophages
Role of Macrophages, Fibroblasts and Endothelial Cells in Rheumatoid Arthritis	1.02	0.00338	NaN	IL6		HGF Signaling	1.11	0.00952	NaN	IL6		FXR/RXR Activation	1.7	0.0238	NaN	IL1A,IL1RN,FETUB		Toll-like Receptor Signaling	1.84	0.0405	NaN	IL1A,IL1RN,IL1RL1		RhoGDI Signaling	1.19	0.0173	NaN	ARHGEF4,GRIP1,ARHGAP8/PRR5-ARHGAP8		Glioma Invasiveness Signaling	1.24	0.0351	NaN	PLAUR,MMP9			Prostanoid Biosynthesis	1.15	0.111	NaN	PTGDS		RhoA Signaling	1.05	0.0246	NaN	NRP2,ACTA2,ARHGAP8/PRR5-ARHGAP8		Actin Cytoskeleton Signaling
						Fc Epsilon RI Signaling	1.09	0.00926	NaN	CSF2		Human Embryonic Stem Cell Pluripotency	1.63	0.0224	NaN	S1PR5,BDNF,SMAD3		eNOS Signaling	1.77	0.0282	NaN	PRKACB,AQP9,CNGA4,KDR		VDR/RXR Activation	1.19	0.0256	NaN	IL1RL1,CDKN1A		Cardiac β-adrenergic Signaling	1.2	0.0226	NaN	PRKACB,PDE6A,GNB3			Glioma Invasiveness Signaling	1.1	0.0351	NaN	PLAUR,MMP9		FXR/RXR Activation	1.01	0.0238	NaN	IL1RN,MTTP,PPARGC1A		Caveolar-mediated Endocytosis Signaling
						IL-6 Signaling	1.06	0.00862	NaN	IL6		Aryl Hydrocarbon Receptor Signaling	1.58	0.0214	NaN	IL1A,CDKN1A,IL6		Sonic Hedgehog Signaling	1.74	0.0667	NaN	PRKACB,SHH		Cyclins and Cell Cycle Regulation	1.19	0.0256	NaN	CCNA1,CDKN1A		Cardiac Hypertrophy Signaling	1.17	0.0179	1	PRKACB,GNB3,MYL6B,IL6			Role of Pattern Recognition Receptors in Recognition of Bacteria and Viruses	1.08	0.024	NaN	MBL2,IFNA4,IL6		Calcium-induced T Lymphocyte Apoptosis	0.972	0.0312	NaN	CD3E,CD3D		JAK/Stat Signaling
						LXR/RXR Activation	1.05	0.00826	NaN	IL6		Glioma Invasiveness Signaling	1.55	0.0351	NaN	PLAUR,MMP9		Gap Junction Signaling	1.65	0.0258	NaN	PRKACB,HTR2B,ACTA2,HTR2A		Role of IL-17A in Psoriasis	1.18	0.0769	NaN	CCL20		Antiproliferative Role of Somatostatin Receptor 2	1.16	0.0317	NaN	GNB3,CDKN1A			FXR/RXR Activation	1.07	0.0238	NaN	ALB,IL1RN,G6PC		Pyridoxal 5'-phosphate Salvage Pathway	0.972	0.0312	NaN	PRKAA2,TTK		Epithelial Adherens Junction Signaling
						Atherosclerosis Signaling	1.04	0.00806	NaN	IL6		G-Protein Coupled Receptor Signaling	1.53	0.0156	NaN	HTR4,OPRK1,PTGER2,ADORA2A		Inhibition of Angiogenesis by TSP1	1.64	0.0588	NaN	KDR,MMP9		Fatty Acid Activation	1.18	0.0769	NaN	ACSBG1		IL-17A Signaling in Airway Cells	1.15	0.0312	NaN	CCL20,IL6			Activation of IRF by Cytosolic Pattern Recognition Receptors	1.04	0.0323	NaN	IFNA4,IL6		Eicosanoid Signaling	0.972	0.0312	NaN	PNPLA3,PTGDS		Differential Regulation of Cytokine Production in Macrophages and T Helper Cells by IL-17A and IL-17F
						Aryl Hydrocarbon Receptor Signaling	0.986	0.00714	NaN	IL6		IL-15 Signaling	1.47	0.0317	NaN	IL6,CSF2		Crosstalk between Dendritic Cells and Natural Killer Cells	1.63	0.0337	NaN	ACTA2,IL6,CSF2		Dendritic Cell Maturation	1.17	0.0169	NaN	IL1A,IL1RN,IL6		Pyridoxal 5'-phosphate Salvage Pathway	1.15	0.0312	NaN	TTK,PKN1			Pyridoxal 5'-phosphate Salvage Pathway	1.01	0.0312	NaN	G6PC,TTK		Fatty Acid Activation	0.97	0.0769	NaN	SLC27A3		VDR/RXR Activation
						Tight Junction Signaling	0.914	0.00599	NaN	CLDN15		Eicosanoid Signaling	1.46	0.0312	NaN	PTGS1,PTGER2		Fcγ Receptor-mediated Phagocytosis in Macrophages and Monocytes	1.58	0.0323	NaN	NCF1,ACTA2,CSF2		Role of Macrophages, Fibroblasts and Endothelial Cells in Rheumatoid Arthritis	1.14	0.0135	NaN	IL1A,IL1RN,IL1RL1,IL6		Aryl Hydrocarbon Receptor Signaling	1.15	0.0214	NaN	HSPB3,CDKN1A,IL6			Eicosanoid Signaling	1.01	0.0312	NaN	PTGER2,PTGDS		Cholesterol Biosynthesis I	0.97	0.0769	NaN	LSS		GADD45 Signaling
						Acute Phase Response Signaling	0.909	0.00592	NaN	IL6		Angiopoietin Signaling	1.44	0.0303	NaN	PAK3,GRB7		Netrin Signaling	1.53	0.0513	NaN	PRKACB,UNC5C		Neuregulin Signaling	1.1	0.0227	NaN	NRG1,GRB7		Synaptic Long Term Depression	1.13	0.0211	NaN	RYR3,RYR1,CRHR1			Systemic Lupus Erythematosus Signaling	1	0.0187	NaN	CD3E,IL1RN,IFNA4,IL6		Mevalonate Pathway I	0.97	0.0769	NaN	HMGCS2		Regulation of IL-2 Expression in Activated and Anergic T Lymphocytes
						Ephrin Receptor Signaling	0.897	0.00575	NaN	EPHA4		Agrin Interactions at Neuromuscular Junction	1.4	0.029	NaN	NRG1,PAK3		Neuroprotective Role of THOP1 in Alzheimer's Disease	1.51	0.05	NaN	PRKACB,MMP9		γ-linolenate Biosynthesis II (Animals)	1.06	0.0588	NaN	ACSBG1		PXR/RXR Activation	1.13	0.0303	NaN	PRKACB,IL6			Fatty Acid Activation	0.994	0.0769	NaN	ACSBG1		Cholesterol Biosynthesis II (via 24,25-dihydrolanosterol)	0.97	0.0769	NaN	LSS		Cardiomyocyte Differentiation via BMP Receptors
						PPARα/RXRα Activation	0.888	0.00562	NaN	IL6		Prostanoid Biosynthesis	1.39	0.111	NaN	PTGS1		Dendritic Cell Maturation	1.47	0.0226	2	IL1A,IL1RN,IL6,CSF2		Mitochondrial L-carnitine Shuttle Pathway	1.06	0.0588	NaN	ACSBG1		Signaling by Rho Family GTPases	1.11	0.0171	NaN	ARHGEF4,GNB3,MYL6B,PKN1			Cholesterol Biosynthesis I	0.994	0.0769	NaN	LSS		Cholesterol Biosynthesis III (via Desmosterol)	0.97	0.0769	NaN	LSS		FGF Signaling
						Sertoli Cell-Sertoli Cell Junction Signaling	0.888	0.00562	NaN	CLDN15		IL-17 Signaling	1.37	0.0278	NaN	MMP3,IL6		HGF Signaling	1.44	0.0286	NaN	MET,CDKN1A,IL6		Differential Regulation of Cytokine Production in Macrophages and T Helper Cells by IL-17A and IL-17F	1.04	0.0556	NaN	IL6		IL-10 Signaling	1.1	0.0294	NaN	IL1RN,IL6			Cholesterol Biosynthesis II (via 24,25-dihydrolanosterol)	0.994	0.0769	NaN	LSS		Cardiac β-adrenergic Signaling	0.961	0.0226	NaN	TULP2,CACNA1S,AKAP1		Role of Lipids/Lipid Rafts in the Pathogenesis of Influenza
						Role of NFAT in Cardiac Hypertrophy	0.885	0.00559	NaN	IL6		STAT3 Pathway	1.36	0.0274	NaN	SOCS1,CDKN1A		Regulation of the Epithelial-Mesenchymal Transition Pathway	1.41	0.0217	NaN	MET,FGF23,WNT16,MMP9		GADD45 Signaling	1.02	0.0526	NaN	CDKN1A		Gαq Signaling	1.1	0.0204	NaN	GNB3,CALCR,HTR2A			Cholesterol Biosynthesis III (via Desmosterol)	0.994	0.0769	NaN	LSS		Phenylalanine Degradation IV (Mammalian, via Side Chain)	0.94	0.0714	NaN	SLC27A3		Pyrimidine Deoxyribonucleotides De Novo Biosynthesis I
						Leukocyte Extravasation Signaling	0.844	0.00505	NaN	CLDN15		NF-κB Signaling	1.36	0.0174	NaN	IL1R2,IL1A,IL1RN		Clathrin-mediated Endocytosis Signaling	1.41	0.0216	NaN	MET,ACTA2,FGF23,S100A8		CDK5 Signaling	1.02	0.0202	NaN	BDNF,MAPK4		Role of IL-17A in Psoriasis	1.07	0.0769	NaN	CCL20			PXR/RXR Activation	0.992	0.0303	NaN	G6PC,IL6		Systemic Lupus Erythematosus Signaling	0.935	0.0187	NaN	CD3E,IL1RN,IL6,CD3D		CTLA4 Signaling in Cytotoxic T Lymphocytes
						Integrin Signaling	0.827	0.00483	NaN	GRB7		HER-2 Signaling in Breast Cancer	1.33	0.0263	NaN	NRG1,CDKN1A		Gustation Pathway	1.29	0.0248	NaN	PRKACB,PANX1,P2RX2		Cholecystokinin/Gastrin-mediated Signaling	1	0.0198	NaN	IL1A,IL1RN		JAK/Stat Signaling	1.06	0.0278	NaN	CDKN1A,IL6			Actin Cytoskeleton Signaling	0.991	0.0185	NaN	MYH7,MYL6B,FGF1,FGF5		IL-10 Signaling	0.929	0.0294	NaN	IL1RN,IL6		Altered T Cell and B Cell Signaling in Rheumatoid Arthritis
						Systemic Lupus Erythematosus Signaling	0.813	0.00467	NaN	IL6		Regulation of the Epithelial-Mesenchymal Transition Pathway	1.28	0.0163	NaN	SMAD3,FGF23,MMP9		Semaphorin Signaling in Neurons	1.29	0.0377	NaN	MET,RHOV		HGF Signaling	0.973	0.019	NaN	CDKN1A,IL6		Phenylalanine Degradation IV (Mammalian, via Side Chain)	1.04	0.0714	NaN	SLC27A3			Role of Osteoblasts, Osteoclasts and Chondrocytes in Rheumatoid Arthritis	0.975	0.0183	NaN	BMP15,IL1RN,FZD5,IL6		Remodeling of Epithelial Adherens Junctions	0.929	0.0294	NaN	MET,ACTA2		Communication between Innate and Adaptive Immune Cells
						Cardiac Hypertrophy Signaling	0.797	0.00448	NaN	IL6		Hematopoiesis from Multipotent Stem Cells	1.27	0.0833	NaN	CSF2		Role of IL-17A in Arthritis	1.27	0.037	NaN	CXCL3,CCL20		Pancreatic Adenocarcinoma Signaling	0.966	0.0189	NaN	CDKN1A,MMP9		VDR/RXR Activation	1	0.0256	NaN	CDKN1A,CALB1			Aryl Hydrocarbon Receptor Signaling	0.967	0.0214	NaN	CYP1A1,CDKN1A,IL6		CCR5 Signaling in Macrophages	0.918	0.029	NaN	CD3E,CD3D		Crosstalk between Dendritic Cells and Natural Killer Cells
						Colorectal Cancer Metastasis Signaling	0.774	0.00424	NaN	IL6		ErbB Signaling	1.23	0.0233	NaN	NRG1,PAK3		FXR/RXR Activation	1.25	0.0238	NaN	IL1A,IL1RN,FETUB		Pyrimidine Deoxyribonucleotides De Novo Biosynthesis I	0.958	0.0455	NaN	RRM2		Dopamine Receptor Signaling	1	0.0256	NaN	PRKACB,PPP1R1B			Superpathway of Citrulline Metabolism	0.963	0.0714	NaN	ARG2		Agrin Interactions at Neuromuscular Junction	0.918	0.029	NaN	ACTA2,NRG4		OX40 Signaling Pathway
						Protein Ubiquitination Pathway	0.743	0.00392	NaN	USP49		Neuregulin Signaling	1.21	0.0227	NaN	NRG1,GRB7		Glutamate Receptor Signaling	1.23	0.0351	NaN	GRIK3,GRIA2		Differential Regulation of Cytokine Production in Intestinal Epithelial Cells by IL-17A and IL-17F	0.94	0.0435	NaN	IL1A		Reelin Signaling in Neurons	0.992	0.0253	NaN	ARHGEF4,DAB1			nNOS Signaling in Skeletal Muscle Cells	0.935	0.0667	NaN	RYR2		cAMP-mediated signaling	0.908	0.0183	NaN	TULP2,HTR4,GRM8,AKAP1		Acute Phase Response Signaling
						Xenobiotic Metabolism Signaling	0.718	0.00368	NaN	IL6		Crosstalk between Dendritic Cells and Natural Killer Cells	1.21	0.0225	NaN	IL6,CSF2		Systemic Lupus Erythematosus Signaling	1.22	0.0187	NaN	IL1A,IL1RN,IFNA4,IL6		Role of Tissue Factor in Cancer	0.939	0.0182	NaN	PDXP,PLAUR		Acute Phase Response Signaling	0.96	0.0178	NaN	IL1RN,IL6,FGA			The Visual Cycle	0.935	0.0667	NaN	RLBP1		LPS/IL-1 Mediated Inhibition of RXR Function	0.903	0.0182	NaN	IL1RN,SLC27A3,HMGCS2,PPARGC1A		Estrogen-mediated S-phase Entry
						Axonal Guidance Signaling	0.54	0.0023	NaN	EPHA4		Chronic Myeloid Leukemia Signaling	1.17	0.0215	NaN	SMAD3,CDKN1A		Ovarian Cancer Signaling	1.21	0.0229	NaN	PRKACB,WNT16,MMP9		Corticotropin Releasing Hormone Signaling	0.933	0.018	NaN	SHH,BDNF		FGF Signaling	0.94	0.0235	NaN	MET,FGF5			Basal Cell Carcinoma Signaling	0.929	0.0278	NaN	BMP15,FZD5		Synaptic Long Term Depression	0.899	0.0211	NaN	GRM8,PPP1R17,PNPLA3		G-Protein Coupled Receptor Signaling
												Extrinsic Prothrombin Activation Pathway	1.15	0.0625	NaN	FGG		LPS/IL-1 Mediated Inhibition of RXR Function	1.18	0.0182	NaN	IL1R2,IL1A,IL1RN,IL1RL1		IL-17A Signaling in Gastric Cells	0.906	0.04	NaN	CCL20		Differential Regulation of Cytokine Production in Macrophages and T Helper Cells by IL-17A and IL-17F	0.935	0.0556	NaN	IL6			Toll-like Receptor Signaling	0.909	0.027	NaN	IL1RN,TRAF1		JAK/Stat Signaling	0.888	0.0278	NaN	CDKN1A,IL6		Role of JAK family kinases in IL-6-type Cytokine Signaling
												Systemic Lupus Erythematosus Signaling	1.13	0.014	NaN	IL1A,IL1RN,IL6		Activation of IRF by Cytosolic Pattern Recognition Receptors	1.17	0.0323	NaN	IFNA4,IL6		Role of JAK family kinases in IL-6-type Cytokine Signaling	0.906	0.04	NaN	IL6		α-Adrenergic Signaling	0.923	0.023	NaN	PRKACB,GNB3			Extrinsic Prothrombin Activation Pathway	0.909	0.0625	NaN	F10		γ-linolenate Biosynthesis II (Animals)	0.861	0.0588	NaN	SLC27A3		RhoGDI Signaling
												HGF Signaling	1.08	0.019	NaN	CDKN1A,IL6		Cardiac Hypertrophy Signaling	1.16	0.0179	1	PRKACB,RHOV,ADRA2C,IL6		Antiproliferative Role of TOB in T Cell Signaling	0.89	0.0385	NaN	CCNA1		Dendritic Cell Maturation	0.916	0.0169	NaN	IL1RN,COL2A1,IL6			Role of Wnt/GSK-3β Signaling in the Pathogenesis of Influenza	0.891	0.0263	NaN	FZD5,IFNA4		Mitochondrial L-carnitine Shuttle Pathway	0.861	0.0588	NaN	SLC27A3		Lipid Antigen Presentation by CD1
												GADD45 Signaling	1.08	0.0526	NaN	CDKN1A		IL-15 Signaling	1.15	0.0317	NaN	IL6,CSF2		Synaptic Long Term Potentiation	0.883	0.0168	NaN	GRM2,GRIA2		G Beta Gamma Signaling	0.915	0.0227	NaN	PRKACB,GNB3			γ-linolenate Biosynthesis II (Animals)	0.884	0.0588	NaN	ACSBG1		Superpathway of Geranylgeranyldiphosphate Biosynthesis I (via Mevalonate)	0.861	0.0588	NaN	HMGCS2		Calcium Signaling
												Molecular Mechanisms of Cancer	1.07	0.011	NaN	SHH,PAK3,SMAD3,CDKN1A		Cell Cycle: G1/S Checkpoint Regulation	1.14	0.0312	NaN	NRG1,CDKN1A		Gαi Signaling	0.878	0.0167	NaN	GRM2,ADRA2C		Altered T Cell and B Cell Signaling in Rheumatoid Arthritis	0.915	0.0227	NaN	IL1RN,IL6			Mitochondrial L-carnitine Shuttle Pathway	0.884	0.0588	NaN	ACSBG1		Differential Regulation of Cytokine Production in Macrophages and T Helper Cells by IL-17A and IL-17F	0.838	0.0556	NaN	IL6		IL-15 Production
												Renin-Angiotensin Signaling	1.05	0.0183	NaN	PAK3,PTGER2		Aryl Hydrocarbon Receptor Signaling	1.14	0.0214	NaN	IL1A,CDKN1A,IL6		IL-15 Production	0.875	0.037	NaN	IL6		GADD45 Signaling	0.913	0.0526	NaN	CDKN1A			VDR/RXR Activation	0.872	0.0256	NaN	CDKN1A,S100G		Valine Degradation I	0.838	0.0556	NaN	ABAT		T Cell Receptor Signaling
												Natural Killer Cell Signaling	1.05	0.0182	NaN	PAK3,KLRB1		PXR/RXR Activation	1.12	0.0303	NaN	PRKACB,IL6		PI3K/AKT Signaling	0.86	0.0163	NaN	GDF15,CDKN1A		Sertoli Cell-Sertoli Cell Junction Signaling	0.911	0.0169	NaN	PRKACB,CLDN15,CLDN6			Differential Regulation of Cytokine Production in Macrophages and T Helper Cells by IL-17A and IL-17F	0.861	0.0556	NaN	IL6		Regulation of IL-2 Expression in Activated and Anergic T Lymphocytes	0.824	0.0253	NaN	CD3E,CD3D		Superpathway of Cholesterol Biosynthesis
												Corticotropin Releasing Hormone Signaling	1.04	0.018	NaN	SHH,BDNF		Hematopoiesis from Multipotent Stem Cells	1.1	0.0833	NaN	CSF2		Glutathione-mediated Detoxification	0.846	0.0345	NaN	NAT8		Role of NFAT in Cardiac Hypertrophy	0.905	0.0168	NaN	PRKACB,GNB3,IL6			GADD45 Signaling	0.839	0.0526	NaN	CDKN1A		GADD45 Signaling	0.816	0.0526	NaN	CDKN1A		Regulation of the Epithelial-Mesenchymal Transition Pathway
												Protein Kinase A Signaling	1	0.0104	NaN	SHH,CNGA4,SMAD3,AKAP3		Remodeling of Epithelial Adherens Junctions	1.1	0.0294	NaN	MET,ACTA2		Sonic Hedgehog Signaling	0.833	0.0333	NaN	SHH		Cardiomyocyte Differentiation via BMP Receptors	0.892	0.05	NaN	MYH7			Hepatic Cholestasis	0.836	0.0186	NaN	GCGR,IL1RN,IL6		Cardiomyocyte Differentiation via BMP Receptors	0.796	0.05	NaN	MYH7		Cholecystokinin/Gastrin-mediated Signaling
												Role of JAK1, JAK2 and TYK2 in Interferon Signaling	0.983	0.0417	NaN	SOCS1		Glioblastoma Multiforme Signaling	1.1	0.0205	NaN	RHOV,CDKN1A,WNT16		Fatty Acid β-oxidation I	0.807	0.0312	NaN	ACSBG1		IL-1 Signaling	0.891	0.022	NaN	PRKACB,GNB3			Cardiomyocyte Differentiation via BMP Receptors	0.819	0.05	NaN	MYH7		Hepatic Cholestasis	0.784	0.0186	NaN	IL1RN,IL6,SLC22A6		Paxillin Signaling
												Estrogen-mediated S-phase Entry	0.983	0.0417	NaN	CDKN1A		Epithelial Adherens Junction Signaling	1.1	0.0205	NaN	MET,ACTA2,ACVR1C		Human Embryonic Stem Cell Pluripotency	0.801	0.0149	NaN	S1PR5,BDNF		Death Receptor Signaling	0.883	0.0217	NaN	HSPB3,ART1			TR/RXR Activation	0.813	0.0235	NaN	F10,G6PC		Maturity Onset Diabetes of Young (MODY) Signaling	0.776	0.0476	NaN	CACNA1S		Clathrin-mediated Endocytosis Signaling
												IL-17A Signaling in Gastric Cells	0.967	0.04	NaN	CCL20		Gαq Signaling	1.09	0.0204	NaN	RHOV,HTR2B,HTR2A		Inhibition of Angiogenesis by TSP1	0.783	0.0294	NaN	MMP9		Regulation of the Epithelial-Mesenchymal Transition Pathway	0.88	0.0163	NaN	MET,MMP9,FGF5			Maturity Onset Diabetes of Young (MODY) Signaling	0.799	0.0476	NaN	CACNA1C		TR/RXR Activation	0.774	0.0235	NaN	F10,PPARGC1A		ILK Signaling
												Antiproliferative Role of TOB in T Cell Signaling	0.951	0.0385	NaN	SMAD3		Agrin Interactions at Neuromuscular Junction	1.09	0.029	NaN	NRG1,ACTA2		Coagulation System	0.771	0.0286	NaN	PLAUR		Salvage Pathways of Pyrimidine Ribonucleotides	0.876	0.0215	NaN	TTK,PKN1			CTLA4 Signaling in Cytotoxic T Lymphocytes	0.789	0.0227	NaN	CD3E,CD8A		ErbB Signaling	0.766	0.0233	NaN	BTC,NRG4		Sonic Hedgehog Signaling
												IL-15 Production	0.935	0.037	NaN	IL6		NAD Phosphorylation and Dephosphorylation	1.07	0.0769	NaN	ACPP		IL-17A Signaling in Fibroblasts	0.771	0.0286	NaN	IL6		Pyrimidine Deoxyribonucleotides De Novo Biosynthesis I	0.853	0.0455	NaN	RRM2			Altered T Cell and B Cell Signaling in Rheumatoid Arthritis	0.789	0.0227	NaN	IL1RN,IL6		Pyrimidine Deoxyribonucleotides De Novo Biosynthesis I	0.758	0.0455	NaN	RRM2		Pancreatic Adenocarcinoma Signaling
												Ovarian Cancer Signaling	0.92	0.0153	NaN	PTGS1,MMP9		Guanosine Nucleotides Degradation III	1.07	0.0769	NaN	ACPP		Synaptic Long Term Depression	0.762	0.0141	NaN	GRM2,GRIA2		Thrombin Signaling	0.85	0.0158	NaN	ARHGEF4,GNB3,MYL6B			CREB Signaling in Neurons	0.781	0.0175	NaN	GRIK3,GRIA4,GRIK1		Neuregulin Signaling	0.75	0.0227	NaN	BTC,NRG4		iCOS-iCOSL Signaling in T Helper Cells
												Intrinsic Prothrombin Activation Pathway	0.906	0.0345	NaN	FGG		Caveolar-mediated Endocytosis Signaling	1.07	0.0282	NaN	ACTA2,ITGA11		Stearate Biosynthesis I (Animals)	0.76	0.0278	NaN	ACSBG1		p53 Signaling	0.839	0.0204	NaN	CDKN1A,ADGRB1			Polyamine Regulation in Colon Cancer	0.781	0.0455	NaN	PSME1		CTLA4 Signaling in Cytotoxic T Lymphocytes	0.75	0.0227	NaN	CD3E,CD3D		Retinoate Biosynthesis I
												Sonic Hedgehog Signaling	0.892	0.0333	NaN	SHH		IL-17 Signaling	1.06	0.0278	NaN	MMP3,IL6		Xenobiotic Metabolism Signaling	0.759	0.011	NaN	IL1A,GRIP1,IL6		Neuropathic Pain Signaling In Dorsal Horn Neurons	0.825	0.02	NaN	PRKACB,BDNF			Role of Lipids/Lipid Rafts in the Pathogenesis of Influenza	0.781	0.0455	NaN	IFNA4		Altered T Cell and B Cell Signaling in Rheumatoid Arthritis	0.75	0.0227	NaN	IL1RN,IL6		Retinol Biosynthesis
												eNOS Signaling	0.863	0.0141	NaN	AQP9,CNGA4		Basal Cell Carcinoma Signaling	1.06	0.0278	NaN	SHH,WNT16		Thyroid Cancer Signaling	0.719	0.025	NaN	BDNF		Cholecystokinin/Gastrin-mediated Signaling	0.819	0.0198	NaN	IL1RN,EPHA4			Dendritic Cell Maturation	0.751	0.0169	NaN	IL1RN,COL2A1,IL6		Communication between Innate and Adaptive Immune Cells	0.743	0.0225	NaN	IL1RN,IL6		Type I Diabetes Mellitus Signaling
												Oncostatin M Signaling	0.842	0.0294	NaN	MMP3		Urate Biosynthesis/Inosine 5'-phosphate Degradation	1.04	0.0714	NaN	ACPP		Neuroprotective Role of THOP1 in Alzheimer's Disease	0.719	0.025	NaN	MMP9		Estrogen-mediated S-phase Entry	0.819	0.0417	NaN	CDKN1A			Estrogen-mediated S-phase Entry	0.747	0.0417	NaN	CDKN1A		Crosstalk between Dendritic Cells and Natural Killer Cells	0.743	0.0225	NaN	ACTA2,IL6		Corticotropin Releasing Hormone Signaling
												Inhibition of Angiogenesis by TSP1	0.842	0.0294	NaN	MMP9		HER-2 Signaling in Breast Cancer	1.02	0.0263	NaN	NRG1,CDKN1A		Axonal Guidance Signaling	0.705	0.00922	NaN	SHH,BDNF,MMP8,MMP9		IL-17A Signaling in Gastric Cells	0.802	0.04	NaN	CCL20			Sertoli Cell-Sertoli Cell Junction Signaling	0.746	0.0169	NaN	CLDN15,CLDN7,CLDN6		OX40 Signaling Pathway	0.743	0.0225	NaN	CD3E,CD3D		Inhibition of Angiogenesis by TSP1
												Role of JAK2 in Hormone-like Cytokine Signaling	0.842	0.0294	NaN	SOCS1		Role of Wnt/GSK-3β Signaling in the Pathogenesis of Influenza	1.02	0.0263	NaN	WNT16,IFNA4		Melanoma Signaling	0.7	0.0238	NaN	CDKN1A		Role of JAK family kinases in IL-6-type Cytokine Signaling	0.802	0.04	NaN	IL6			Role of JAK family kinases in IL-6-type Cytokine Signaling	0.73	0.04	NaN	IL6		Acute Phase Response Signaling	0.741	0.0178	NaN	IL1RN,IL6,FGG		IL-17A Signaling in Fibroblasts
												IL-17A Signaling in Fibroblasts	0.83	0.0286	NaN	IL6		Chondroitin Sulfate Degradation (Metazoa)	1.01	0.0667	NaN	CEMIP		Serotonin Receptor Signaling	0.682	0.0227	NaN	HTR4		Pancreatic Adenocarcinoma Signaling	0.786	0.0189	NaN	CDKN1A,MMP9			Bupropion Degradation	0.73	0.04	NaN	CYP1A1		G-Protein Coupled Receptor Signaling	0.737	0.0156	NaN	TULP2,HTR4,GRM8,HTR2A		tRNA Splicing
												Interferon Signaling	0.819	0.0278	NaN	SOCS1		Dermatan Sulfate Degradation (Metazoa)	0.98	0.0625	NaN	CEMIP		Primary Immunodeficiency Signaling	0.648	0.0208	NaN	CD8A		IL-15 Production	0.772	0.037	NaN	IL6			Glycolysis I	0.73	0.04	NaN	FBP2		CREB Signaling in Neurons	0.73	0.0175	NaN	GRM8,GRIK3,GRIK1		Triacylglycerol Biosynthesis
												Thyroid Cancer Signaling	0.777	0.025	NaN	BDNF		Molecular Mechanisms of Cancer	0.966	0.0137	NaN	PRKACB,SHH,RHOV,CDKN1A,WNT16		CREB Signaling in Neurons	0.641	0.0117	NaN	GRM2,GRIA2		Renin-Angiotensin Signaling	0.767	0.0183	NaN	PRKACB,PTGER2			Gluconeogenesis I	0.73	0.04	NaN	FBP2		Estrogen-mediated S-phase Entry	0.724	0.0417	NaN	CDKN1A		Stearate Biosynthesis I (Animals)
												Neuroprotective Role of THOP1 in Alzheimer's Disease	0.777	0.025	NaN	MMP9		Tight Junction Signaling	0.965	0.018	NaN	PRKACB,ACTA2,CLDN6		Cell Cycle: G2/M DNA Damage Checkpoint Regulation	0.64	0.0204	NaN	CDKN1A		Androgen Signaling	0.755	0.018	NaN	PRKACB,GNB3			T Cell Receptor Signaling	0.724	0.0206	NaN	CD3E,CD8A		Triacylglycerol Degradation	0.724	0.0417	NaN	PNPLA3		autophagy
												Melanoma Signaling	0.758	0.0238	NaN	CDKN1A		Adenosine Nucleotides Degradation II	0.955	0.0588	NaN	ACPP		Endothelin-1 Signaling	0.637	0.0116	NaN	MAPK4,PTGER2		Sonic Hedgehog Signaling	0.73	0.0333	NaN	PRKACB			Glucocorticoid Receptor Signaling	0.722	0.0145	NaN	CD3E,IL1RN,CDKN1A,IL6		Factors Promoting Cardiogenesis in Vertebrates	0.721	0.0217	NaN	MYH7,ACVR1C		IL-6 Signaling
												Serotonin Receptor Signaling	0.739	0.0227	NaN	HTR4		CREB Signaling in Neurons	0.942	0.0175	NaN	PRKACB,GRIK3,GRIA2		NF-κB Signaling	0.637	0.0116	NaN	IL1A,IL1RN		Type II Diabetes Mellitus Signaling	0.725	0.0172	NaN	ACSBG1,SLC27A3			Lipid Antigen Presentation by CD1	0.715	0.0385	NaN	CD3E		RhoGDI Signaling	0.72	0.0173	NaN	ACTA2,CDH8,ARHGAP8/PRR5-ARHGAP8		Antigen Presentation Pathway
												Endothelin-1 Signaling	0.733	0.0116	NaN	PTGS1,PTGER2		TR/RXR Activation	0.934	0.0235	NaN	TRH,BCL3		PPARα/RXRα Activation	0.616	0.0112	NaN	IL1RL1,IL6		Role of Osteoblasts, Osteoclasts and Chondrocytes in Rheumatoid Arthritis	0.723	0.0137	NaN	IL1RN,CALCR,IL6			ILK Signaling	0.712	0.0162	NaN	MYH7,MYL6B,MMP9		Salvage Pathways of Pyrimidine Ribonucleotides	0.714	0.0215	NaN	PRKAA2,TTK		Integrin Signaling
												RhoGDI Signaling	0.729	0.0116	NaN	PAK3,ARHGAP8/PRR5-ARHGAP8		FGF Signaling	0.934	0.0235	NaN	MET,FGF23		AMPK Signaling	0.616	0.0112	NaN	CDKN1A,ADRA2C		p38 MAPK Signaling	0.72	0.0171	NaN	HSPB3,IL1RN			CDK5 Signaling	0.711	0.0202	NaN	BDNF,MAPK4		PPAR Signaling	0.714	0.0215	NaN	IL1RN,PPARGC1A		CD28 Signaling in T Helper Cells
												Ephrin Receptor Signaling	0.725	0.0115	NaN	PAK3,EPHA4		RhoGDI Signaling	0.931	0.0173	NaN	RHOV,ACTA2,ARHGAP8/PRR5-ARHGAP8		Calcium Signaling	0.616	0.0112	NaN	ATP2B3,GRIA2		LPS/IL-1 Mediated Inhibition of RXR Function	0.719	0.0136	NaN	ACSBG1,IL1RN,SLC27A3			IL-15 Production	0.7	0.037	NaN	IL6		Role of JAK family kinases in IL-6-type Cytokine Signaling	0.708	0.04	NaN	IL6		PKCθ Signaling in T Lymphocytes
												Role of NFAT in Cardiac Hypertrophy	0.707	0.0112	NaN	IL6,IL11		GADD45 Signaling	0.91	0.0526	NaN	CDKN1A		Role of NFAT in Cardiac Hypertrophy	0.612	0.0112	NaN	IL6,IL11		P2Y Purigenic Receptor Signaling Pathway	0.709	0.0168	NaN	PRKACB,GNB3			Acetone Degradation I (to Methylglyoxal)	0.7	0.037	NaN	CYP1A1		Glycolysis I	0.708	0.04	NaN	FBP2		Notch Signaling
												Ephrin A Signaling	0.705	0.0208	NaN	EPHA4		AMPK Signaling	0.904	0.0169	NaN	PRKACB,CDKN1A,ADRA2C		Phototransduction Pathway	0.611	0.0189	NaN	CNGB1		G Protein Signaling Mediated by Tubby	0.705	0.0312	NaN	GNB3			Superpathway of Cholesterol Biosynthesis	0.686	0.0357	NaN	LSS		Gluconeogenesis I	0.708	0.04	NaN	FBP2		Inhibition of Matrix Metalloproteases
												TNFR1 Signaling	0.697	0.0204	NaN	PAK3		Sertoli Cell-Sertoli Cell Junction Signaling	0.904	0.0169	NaN	PRKACB,ACTA2,CLDN6		Role of IL-17A in Arthritis	0.604	0.0185	NaN	CCL20		Gαi Signaling	0.703	0.0167	NaN	PRKACB,GNB3			TNFR2 Signaling	0.673	0.0345	NaN	TRAF1		Dendritic Cell Maturation	0.701	0.0169	NaN	IL1RN,COL2A1,IL6		Neuroprotective Role of THOP1 in Alzheimer's Disease
												Cell Cycle: G2/M DNA Damage Checkpoint Regulation	0.697	0.0204	NaN	CDKN1A		Calcium Signaling	0.904	0.0169	NaN	PRKACB,ACTA2,GRIA2		Role of CHK Proteins in Cell Cycle Checkpoint Control	0.597	0.0182	NaN	CDKN1A		PI3K/AKT Signaling	0.687	0.0163	NaN	GDF15,CDKN1A			Pyrimidine Ribonucleotides Interconversion	0.673	0.0345	NaN	AK4		AMPK Signaling	0.696	0.0169	NaN	CDKN1A,PRKAA2,PPARGC1A		Role of Pattern Recognition Receptors in Recognition of Bacteria and Viruses
												Semaphorin Signaling in Neurons	0.667	0.0189	NaN	PAK3		Role of NFAT in Cardiac Hypertrophy	0.899	0.0168	NaN	PRKACB,IL6,IL11		ErbB2-ErbB3 Signaling	0.583	0.0175	NaN	NRG1		Inhibition of Angiogenesis by TSP1	0.682	0.0294	NaN	MMP9			Pancreatic Adenocarcinoma Signaling	0.666	0.0189	NaN	CDKN1A,MMP9		Lipid Antigen Presentation by CD1	0.693	0.0385	NaN	CD3E		Mechanisms of Viral Exit from Host Cells
												IL-2 Signaling	0.667	0.0189	NaN	SOCS1		NRF2-mediated Oxidative Stress Response	0.894	0.0167	NaN	DNAJC17,ACTA2,FOSL1		Breast Cancer Regulation by Stathmin1	0.572	0.0105	NaN	ARHGEF4,CDKN1A		IL-17A Signaling in Fibroblasts	0.67	0.0286	NaN	IL6			Role of Macrophages, Fibroblasts and Endothelial Cells in Rheumatoid Arthritis	0.648	0.0135	NaN	IL1RN,FZD5,IL6,TRAF1		T Cell Receptor Signaling	0.686	0.0206	NaN	CD3E,CD3D		cAMP-mediated signaling
												Role of CHK Proteins in Cell Cycle Checkpoint Control	0.653	0.0182	NaN	CDKN1A		Production of Nitric Oxide and Reactive Oxygen Species in Macrophages	0.894	0.0167	NaN	NCF1,RHOV,S100A8		ATM Signaling	0.571	0.0169	NaN	CDKN1A		tRNA Splicing	0.67	0.0286	NaN	PDE6A			4-1BB Signaling in T Lymphocytes	0.647	0.0323	NaN	TRAF1		p53 Signaling	0.68	0.0204	NaN	WT1,CDKN1A		Melanoma Signaling
												ErbB2-ErbB3 Signaling	0.639	0.0175	NaN	NRG1		Purine Nucleotides Degradation II (Aerobic)	0.889	0.05	NaN	ACPP		ErbB4 Signaling	0.564	0.0167	NaN	NRG1		Phospholipase C Signaling	0.656	0.0127	NaN	ARHGEF4,GNB3,MYL6B			Pyrimidine Ribonucleotides De Novo Biosynthesis	0.647	0.0323	NaN	AK4		IL-15 Production	0.678	0.037	NaN	IL6		Role of RIG1-like Receptors in Antiviral Innate Immunity
												Regulation of Cellular Mechanics by Calpain Protease	0.639	0.0175	NaN	CNGA4		Regulation of Actin-based Motility by Rho	0.886	0.022	NaN	RHOV,ACTA2		Activation of IRF by Cytosolic Pattern Recognition Receptors	0.552	0.0161	NaN	IL6		Ovarian Cancer Signaling	0.647	0.0153	NaN	PRKACB,MMP9			Role of NANOG in Mammalian Embryonic Stem Cell Pluripotency	0.637	0.018	NaN	BMP15,FZD5		Neuropathic Pain Signaling In Dorsal Horn Neurons	0.667	0.02	NaN	BDNF,GRM8		Cellular Effects of Sildenafil (Viagra)
												Glutamate Receptor Signaling	0.639	0.0175	NaN	HOMER1		IL-1 Signaling	0.886	0.022	NaN	PRKACB,IL1A		IL-15 Signaling	0.546	0.0159	NaN	IL6		Notch Signaling	0.639	0.0263	NaN	MAG			Cytotoxic T Lymphocyte-mediated Apoptosis of Target Cells	0.635	0.0312	NaN	CD3E		Cholecystokinin/Gastrin-mediated Signaling	0.66	0.0198	NaN	IL1RN,EPHA4		Role of IL-17F in Allergic Inflammatory Airway Diseases
												ATM Signaling	0.626	0.0169	NaN	CDKN1A		VEGF Signaling	0.878	0.0217	NaN	ACTA2,KDR		Antiproliferative Role of Somatostatin Receptor 2	0.546	0.0159	NaN	CDKN1A		Human Embryonic Stem Cell Pluripotency	0.632	0.0149	NaN	S1PR5,BDNF			Fatty Acid β-oxidation I	0.635	0.0312	NaN	ACSBG1		RAR Activation	0.641	0.0158	NaN	PNRC1,RDH5,PPARGC1A		Human Embryonic Stem Cell Pluripotency
												ErbB4 Signaling	0.62	0.0167	NaN	NRG1		IL-8 Signaling	0.873	0.0163	NaN	RHOV,KDR,MMP9		Pyridoxal 5'-phosphate Salvage Pathway	0.541	0.0156	NaN	TTK		Inhibition of Matrix Metalloproteases	0.629	0.0256	NaN	MMP9			TWEAK Signaling	0.612	0.0294	NaN	TRAF1		Sonic Hedgehog Signaling	0.638	0.0333	NaN	SHH		Role of Oct4 in Mammalian Embryonic Stem Cell Pluripotency
												Integrin Signaling	0.614	0.00966	NaN	PAK3,GRB7		Chronic Myeloid Leukemia Signaling	0.871	0.0215	NaN	CDKN1A,CBLC		Eicosanoid Signaling	0.541	0.0156	NaN	PTGER2		Thyroid Cancer Signaling	0.62	0.025	NaN	BDNF			Inhibition of Angiogenesis by TSP1	0.612	0.0294	NaN	MMP9		Pancreatic Adenocarcinoma Signaling	0.63	0.0189	NaN	CDKN1A,MMP9		MSP-RON Signaling Pathway
												Activation of IRF by Cytosolic Pattern Recognition Receptors	0.607	0.0161	NaN	IL6		ILK Signaling	0.868	0.0162	NaN	RHOV,ACTA2,MMP9		PXR/RXR Activation	0.529	0.0152	NaN	IL6		Melanoma Signaling	0.601	0.0238	NaN	CDKN1A			IL-6 Signaling	0.609	0.0172	NaN	IL1RN,IL6		iCOS-iCOSL Signaling in T Helper Cells	0.618	0.0185	NaN	CD3E,CD3D		Relaxin Signaling
												Role of JAK1 and JAK3 in γc Cytokine Signaling	0.607	0.0161	NaN	SOCS1		Role of Lipids/Lipid Rafts in the Pathogenesis of Influenza	0.851	0.0455	NaN	IFNA4		Angiopoietin Signaling	0.529	0.0152	NaN	GRB7		Protein Ubiquitination Pathway	0.596	0.0118	NaN	HSPB3,USP30,USP49			IL-17A Signaling in Fibroblasts	0.601	0.0286	NaN	IL6		Fatty Acid β-oxidation I	0.613	0.0312	NaN	SLC27A3		Signaling by Rho Family GTPases
												GM-CSF Signaling	0.607	0.0161	NaN	CSF2		Pyrimidine Deoxyribonucleotides De Novo Biosynthesis I	0.851	0.0455	NaN	RRM2		Mitotic Roles of Polo-Like Kinase	0.529	0.0152	NaN	KIF11		Role of IL-17F in Allergic Inflammatory Airway Diseases	0.584	0.0227	NaN	IL6			Synaptic Long Term Potentiation	0.594	0.0168	NaN	CACNA1C,GRIA4		Type I Diabetes Mellitus Signaling	0.607	0.0182	NaN	CD3E,CD3D		Ephrin A Signaling
												Antiproliferative Role of Somatostatin Receptor 2	0.601	0.0159	NaN	CDKN1A		IGF-1 Signaling	0.842	0.0206	NaN	PRKACB,SOCS1		Neurotrophin/TRK Signaling	0.524	0.0149	NaN	BDNF		Hematopoiesis from Pluripotent Stem Cells	0.559	0.0213	NaN	IL6			Stearate Biosynthesis I (Animals)	0.591	0.0278	NaN	ACSBG1		Retinoate Biosynthesis I	0.602	0.0303	NaN	RDH5		Cell Cycle: G2/M DNA Damage Checkpoint Regulation
												ERK5 Signaling	0.601	0.0159	NaN	FOSL1		Amyotrophic Lateral Sclerosis Signaling	0.835	0.0204	NaN	GRIK3,GRIA2		Molecular Mechanisms of Cancer	0.517	0.00822	NaN	SHH,ARHGEF4,CDKN1A		CXCR4 Signaling	0.555	0.0132	NaN	GNB3,MYL6B			Complement System	0.581	0.027	NaN	MBL2		Retinol Biosynthesis	0.602	0.0303	NaN	PNPLA3		Phospholipase C Signaling
												Pyridoxal 5'-phosphate Salvage Pathway	0.595	0.0156	NaN	PAK3		CDK5 Signaling	0.828	0.0202	NaN	PRKACB,MAPK4		Agrin Interactions at Neuromuscular Junction	0.513	0.0145	NaN	NRG1		Ephrin A Signaling	0.552	0.0208	NaN	EPHA4			RhoA Signaling	0.578	0.0164	NaN	SEPT3,MYL6B		Corticotropin Releasing Hormone Signaling	0.601	0.018	NaN	SHH,BDNF		Aryl Hydrocarbon Receptor Signaling
												CD40 Signaling	0.59	0.0154	NaN	PTGS1		Neuropathic Pain Signaling In Dorsal Horn Neurons	0.821	0.02	NaN	PRKACB,GRIA2		T Helper Cell Differentiation	0.503	0.0141	NaN	IL6		Cell Cycle: G2/M DNA Damage Checkpoint Regulation	0.544	0.0204	NaN	CDKN1A			PI3K/AKT Signaling	0.573	0.0163	NaN	GDF15,CDKN1A		Inhibition of Angiogenesis by TSP1	0.591	0.0294	NaN	MMP9		Semaphorin Signaling in Neurons
												Actin Cytoskeleton Signaling	0.588	0.00926	NaN	PAK3,FGF23		Nitric Oxide Signaling in the Cardiovascular System	0.821	0.02	NaN	PRKACB,KDR		PEDF Signaling	0.503	0.0141	NaN	BDNF		Gap Junction Signaling	0.543	0.0129	NaN	PRKACB,HTR2A			April Mediated Signaling	0.571	0.0263	NaN	TRAF1		IL-17A Signaling in Fibroblasts	0.58	0.0286	NaN	IL6		Role of CHK Proteins in Cell Cycle Checkpoint Control
												PXR/RXR Activation	0.584	0.0152	NaN	IL6		Role of JAK1, JAK2 and TYK2 in Interferon Signaling	0.816	0.0417	NaN	SOCS1		IL-17 Signaling	0.498	0.0139	NaN	IL6		Amyloid Processing	0.529	0.0196	NaN	PRKACB			Estrogen Biosynthesis	0.571	0.0263	NaN	CYP1A1		tRNA Splicing	0.58	0.0286	NaN	TULP2		Protein Ubiquitination Pathway
												Erythropoietin Signaling	0.578	0.0149	NaN	SOCS1		Estrogen-mediated S-phase Entry	0.816	0.0417	NaN	CDKN1A		Basal Cell Carcinoma Signaling	0.498	0.0139	NaN	SHH		Dopamine-DARPP32 Feedback in cAMP Signaling	0.521	0.0124	NaN	PRKACB,PPP1R1B			Notch Signaling	0.571	0.0263	NaN	MAG		Triacylglycerol Biosynthesis	0.58	0.0286	NaN	ELOVL6		Gap Junction Signaling
												Neurotrophin/TRK Signaling	0.578	0.0149	NaN	BDNF		Paxillin Signaling	0.814	0.0198	NaN	ACTA2,ITGA11		STAT3 Pathway	0.493	0.0137	NaN	CDKN1A		Semaphorin Signaling in Neurons	0.516	0.0189	NaN	MET			Netrin Signaling	0.561	0.0256	NaN	RYR2		IL-6 Signaling	0.574	0.0172	NaN	IL1RN,IL6		ATM Signaling
												Growth Hormone Signaling	0.567	0.0145	NaN	SOCS1		IL-17A Signaling in Gastric Cells	0.799	0.04	NaN	CCL20		Cardiac Hypertrophy Signaling	0.481	0.00897	NaN	ADRA2C,IL6		Role of IL-17A in Arthritis	0.509	0.0185	NaN	CCL20			Cardiac Hypertrophy Signaling	0.559	0.0135	NaN	CACNA1C,MYL6B,IL6		CD28 Signaling in T Helper Cells	0.564	0.0169	NaN	CD3E,CD3D		Retinoic acid Mediated Apoptosis Signaling
												T Helper Cell Differentiation	0.557	0.0141	NaN	IL6		NAD Salvage Pathway II	0.784	0.0385	NaN	ACPP		Role of BRCA1 in DNA Damage Response	0.47	0.0128	NaN	CDKN1A		Role of CHK Proteins in Cell Cycle Checkpoint Control	0.502	0.0182	NaN	CDKN1A			B Cell Activating Factor Signaling	0.552	0.025	NaN	TRAF1		PKCθ Signaling in T Lymphocytes	0.564	0.0169	NaN	CD3E,CD3D		Hepatic Cholestasis
												Renal Cell Carcinoma Signaling	0.557	0.0141	NaN	PAK3		Pancreatic Adenocarcinoma Signaling	0.781	0.0189	NaN	CDKN1A,MMP9		Reelin Signaling in Neurons	0.465	0.0127	NaN	ARHGEF4		Glutamate Receptor Signaling	0.49	0.0175	NaN	GNB3			Neuroprotective Role of THOP1 in Alzheimer's Disease	0.552	0.025	NaN	MMP9		Antigen Presentation Pathway	0.559	0.027	NaN	MR1		Dopamine-DARPP32 Feedback in cAMP Signaling
												PEDF Signaling	0.557	0.0141	NaN	BDNF		IL-15 Production	0.769	0.037	NaN	IL6		Acute Myeloid Leukemia Signaling	0.465	0.0127	NaN	CCNA1		CREB Signaling in Neurons	0.486	0.0117	NaN	PRKACB,GNB3			Huntington's Disease Signaling	0.538	0.0131	NaN	PSME1,BDNF,RCOR2		Complement System	0.559	0.027	NaN	CR2		IL-15 Signaling
												Basal Cell Carcinoma Signaling	0.552	0.0139	NaN	SHH		Integrin Signaling	0.766	0.0145	NaN	RHOV,ACTA2,ITGA11		Ceramide Signaling	0.461	0.0125	NaN	S1PR5		NF-κB Signaling	0.483	0.0116	NaN	PRKACB,IL1RN			Ovarian Cancer Signaling	0.536	0.0153	NaN	FZD5,MMP9		Notch Signaling	0.55	0.0263	NaN	MAG		Antiproliferative Role of Somatostatin Receptor 2
												Prolactin Signaling	0.547	0.0137	NaN	SOCS1		Renin-Angiotensin Signaling	0.762	0.0183	NaN	PRKACB,PTGER2		Prostate Cancer Signaling	0.452	0.0122	NaN	CDKN1A		ATM Signaling	0.477	0.0169	NaN	CDKN1A			Melanoma Signaling	0.534	0.0238	NaN	CDKN1A		Sperm Motility	0.549	0.0165	NaN	NPPC,PNPLA3		Role of PI3K/AKT Signaling in the Pathogenesis of Influenza
												IL-4 Signaling	0.537	0.0133	NaN	SOCS1		Sphingosine-1-phosphate Signaling	0.762	0.0183	NaN	RHOV,S1PR5		TR/RXR Activation	0.44	0.0118	NaN	TRH		Ephrin Receptor Signaling	0.476	0.0115	NaN	GNB3,EPHA4			IL-12 Signaling and Production in Macrophages	0.527	0.015	NaN	ALB,IFNA4		Inhibition of Matrix Metalloproteases	0.54	0.0256	NaN	MMP9		IL-17A Signaling in Airway Cells
												Role of BRCA1 in DNA Damage Response	0.523	0.0128	NaN	CDKN1A		Role of Tissue Factor in Cancer	0.756	0.0182	NaN	PLAUR,CSF2		ErbB Signaling	0.436	0.0116	NaN	NRG1		Retinoic acid Mediated Apoptosis Signaling	0.466	0.0164	NaN	ART1			Cardiac β-adrenergic Signaling	0.527	0.015	NaN	RYR2,CACNA1C		Thyroid Cancer Signaling	0.531	0.025	NaN	BDNF		Pyridoxal 5'-phosphate Salvage Pathway
												Cyclins and Cell Cycle Regulation	0.523	0.0128	NaN	CDKN1A		Corticotropin Releasing Hormone Signaling	0.75	0.018	NaN	PRKACB,SHH		CTLA4 Signaling in Cytotoxic T Lymphocytes	0.428	0.0114	NaN	CD8A		PPARα/RXRα Activation	0.463	0.0112	NaN	PRKACB,IL6			Role of RIG1-like Receptors in Antiviral Innate Immunity	0.525	0.0233	NaN	IFNA4		Neuroprotective Role of THOP1 in Alzheimer's Disease	0.531	0.025	NaN	MMP9		Cell Cycle: G1/S Checkpoint Regulation
												Regulation of IL-2 Expression in Activated and Anergic T Lymphocytes	0.518	0.0127	NaN	SMAD3		PTEN Signaling	0.71	0.0169	NaN	CDKN1A,KDR		Crosstalk between Dendritic Cells and Natural Killer Cells	0.424	0.0112	NaN	IL6		AMPK Signaling	0.463	0.0112	NaN	PRKACB,CDKN1A			Adipogenesis pathway	0.522	0.0149	NaN	FZD5,FGF1		Melanoma Signaling	0.513	0.0238	NaN	CDKN1A		Eicosanoid Signaling
												Ceramide Signaling	0.513	0.0125	NaN	S1PR5		Synaptic Long Term Potentiation	0.704	0.0168	NaN	PRKACB,GRIA2		IL-1 Signaling	0.417	0.011	NaN	IL1A		Activation of IRF by Cytosolic Pattern Recognition Receptors	0.46	0.0161	NaN	IL6			Role of IL-17F in Allergic Inflammatory Airway Diseases	0.517	0.0227	NaN	IL6		Role of IL-17F in Allergic Inflammatory Airway Diseases	0.496	0.0227	NaN	IL6		Cdc42 Signaling
												Prostate Cancer Signaling	0.505	0.0122	NaN	CDKN1A		Sperm Motility	0.693	0.0165	NaN	PRKACB,CNGA4		Fcγ Receptor-mediated Phagocytosis in Macrophages and Monocytes	0.409	0.0108	NaN	NCF1		IL-15 Signaling	0.454	0.0159	NaN	IL6			Synaptic Long Term Depression	0.489	0.0141	NaN	RYR2,GRIA4		Relaxin Signaling	0.485	0.0148	NaN	TULP2,MMP9		PXR/RXR Activation
												FGF Signaling	0.492	0.0118	NaN	FGF23		RhoA Signaling	0.688	0.0164	NaN	ACTA2,ARHGAP8/PRR5-ARHGAP8		Chronic Myeloid Leukemia Signaling	0.409	0.0108	NaN	CDKN1A		Cell Cycle: G1/S Checkpoint Regulation	0.449	0.0156	NaN	CDKN1A			eNOS Signaling	0.489	0.0141	NaN	CHRNB4,CHRNA3		MSP-RON Signaling Pathway	0.481	0.0217	NaN	ACTA2		Neurotrophin/TRK Signaling
												HIPPO signaling	0.488	0.0116	NaN	SMAD3		PI3K/AKT Signaling	0.682	0.0163	NaN	GDF15,CDKN1A		Salvage Pathways of Pyrimidine Ribonucleotides	0.409	0.0108	NaN	TTK		Eicosanoid Signaling	0.449	0.0156	NaN	PTGER2			Ephrin A Signaling	0.486	0.0208	NaN	EPHA4		Ephrin A Signaling	0.466	0.0208	NaN	EPHA4		Role of NFAT in Regulation of the Immune Response
												FAK Signaling	0.483	0.0115	NaN	PAK3		IL-9 Signaling	0.679	0.0294	NaN	BCL3		T Cell Receptor Signaling	0.395	0.0103	NaN	CD8A		IL-8 Signaling	0.445	0.0109	NaN	GNB3,MMP9			Cell Cycle: G2/M DNA Damage Checkpoint Regulation	0.479	0.0204	NaN	CDKN1A		Aryl Hydrocarbon Receptor Signaling	0.464	0.0143	NaN	CDKN1A,IL6		CREB Signaling in Neurons
												TGF-β Signaling	0.483	0.0115	NaN	SMAD3		Oncostatin M Signaling	0.679	0.0294	NaN	MMP3		Amyotrophic Lateral Sclerosis Signaling	0.392	0.0102	NaN	GRIA2		Clathrin-mediated Endocytosis Signaling	0.442	0.0108	NaN	MET,FGF5			Glioblastoma Multiforme Signaling	0.473	0.0137	NaN	CDKN1A,FZD5		Cell Cycle: G2/M DNA Damage Checkpoint Regulation	0.459	0.0204	NaN	CDKN1A		Protein Kinase A Signaling
												PAK Signaling	0.475	0.0112	NaN	PAK3		Role of JAK2 in Hormone-like Cytokine Signaling	0.679	0.0294	NaN	SOCS1		p53 Signaling	0.392	0.0102	NaN	CDKN1A		Mitotic Roles of Polo-Like Kinase	0.438	0.0152	NaN	KIF11			Protein Ubiquitination Pathway	0.459	0.0118	NaN	PSME1,USP30,USP49		eNOS Signaling	0.456	0.0141	NaN	AQP5,PRKAA2		GDNF Family Ligand-Receptor Interactions
												Regulation of Actin-based Motility by Rho	0.468	0.011	NaN	PAK3		Coagulation System	0.668	0.0286	NaN	PLAUR		Glioma Signaling	0.392	0.0102	NaN	CDKN1A		ERK/MAPK Signaling	0.436	0.0107	NaN	PRKACB,HSPB3			G-Protein Coupled Receptor Signaling	0.456	0.0117	NaN	HTR4,PTGER2,HTR2A		Semaphorin Signaling in Neurons	0.431	0.0189	NaN	MET		Macropinocytosis Signaling
												IL-1 Signaling	0.468	0.011	NaN	IL1A		IL-17A Signaling in Fibroblasts	0.668	0.0286	NaN	IL6		Telomerase Signaling	0.388	0.0101	NaN	CDKN1A		Neurotrophin/TRK Signaling	0.433	0.0149	NaN	BDNF			Semaphorin Signaling in Neurons	0.451	0.0189	NaN	MET		Role of CHK Proteins in Cell Cycle Checkpoint Control	0.419	0.0182	NaN	CDKN1A		Agrin Interactions at Neuromuscular Junction
												Fcγ Receptor-mediated Phagocytosis in Macrophages and Monocytes	0.46	0.0108	NaN	CSF2		Thyroid Hormone Metabolism II (via Conjugation and/or Degradation)	0.668	0.0286	NaN	Large		fMLP Signaling in Neutrophils	0.36	0.00926	NaN	NCF1		Remodeling of Epithelial Adherens Junctions	0.428	0.0147	NaN	MET			Lymphotoxin β Receptor Signaling	0.445	0.0185	NaN	TRAF1		Gap Junction Signaling	0.409	0.0129	NaN	ACTA2,HTR2A		T Helper Cell Differentiation
												Salvage Pathways of Pyrimidine Ribonucleotides	0.46	0.0108	NaN	PAK3		Interferon Signaling	0.657	0.0278	NaN	SOCS1		Renin-Angiotensin Signaling	0.357	0.00917	NaN	PTGER2		Macropinocytosis Signaling	0.428	0.0147	NaN	MET			Nicotine Degradation III	0.445	0.0185	NaN	CYP1A1		ErbB2-ErbB3 Signaling	0.407	0.0175	NaN	NRG4		Renal Cell Carcinoma Signaling
												Xenobiotic Metabolism Signaling	0.453	0.00735	NaN	IL1A,IL6		Cellular Effects of Sildenafil (Viagra)	0.652	0.0155	NaN	PRKACB,ACTA2		Sphingosine-1-phosphate Signaling	0.357	0.00917	NaN	S1PR5		CCR5 Signaling in Macrophages	0.423	0.0145	NaN	GNB3			Role of CHK Proteins in Cell Cycle Checkpoint Control	0.439	0.0182	NaN	CDKN1A		Phospholipases	0.401	0.0172	NaN	PNPLA3		PEDF Signaling
												IGF-1 Signaling	0.445	0.0103	NaN	SOCS1		IL-12 Signaling and Production in Macrophages	0.633	0.015	NaN	S100A8,IFNA4		Natural Killer Cell Signaling	0.354	0.00909	NaN	KLRB1		Melatonin Signaling	0.418	0.0143	NaN	PRKACB			Wnt/Ca+ pathway	0.432	0.0179	NaN	FZD5		ATM Signaling	0.395	0.0169	NaN	CDKN1A		IL-17 Signaling
												p53 Signaling	0.442	0.0102	NaN	CDKN1A		Human Embryonic Stem Cell Pluripotency	0.628	0.0149	NaN	S1PR5,WNT16		Type II Diabetes Mellitus Signaling	0.337	0.00862	NaN	ACSBG1		T Helper Cell Differentiation	0.413	0.0141	NaN	IL6			Nur77 Signaling in T Lymphocytes	0.426	0.0175	NaN	CD3E		ErbB4 Signaling	0.39	0.0167	NaN	NRG4		Basal Cell Carcinoma Signaling
												Glioma Signaling	0.442	0.0102	NaN	CDKN1A		Relaxin Signaling	0.623	0.0148	NaN	PRKACB,MMP9		PTEN Signaling	0.332	0.00847	NaN	CDKN1A		Renal Cell Carcinoma Signaling	0.413	0.0141	NaN	MET			Melatonin Degradation I	0.426	0.0175	NaN	CYP1A1		Dopamine-DARPP32 Feedback in cAMP Signaling	0.389	0.0124	NaN	CACNA1S,KCNJ11		NF-κB Activation by Viruses
												CDK5 Signaling	0.438	0.0101	NaN	BDNF		Mechanisms of Viral Exit from Host Cells	0.608	0.0244	NaN	ACTA2		Sperm Motility	0.324	0.00826	NaN	CNGB1		PEDF Signaling	0.413	0.0141	NaN	BDNF			ATM Signaling	0.415	0.0169	NaN	CDKN1A		Activation of IRF by Cytosolic Pattern Recognition Receptors	0.379	0.0161	NaN	IL6		STAT3 Pathway
												Telomerase Signaling	0.438	0.0101	NaN	CDKN1A		Melanoma Signaling	0.599	0.0238	NaN	CDKN1A		RhoA Signaling	0.321	0.0082	NaN	ARHGAP8/PRR5-ARHGAP8		GPCR-Mediated Integration of Enteroendocrine Signaling Exemplified by an L Cell	0.413	0.0141	NaN	PRKACB			Induction of Apoptosis by HIV1	0.409	0.0167	NaN	TRAF1		IL-15 Signaling	0.374	0.0159	NaN	IL6		Leptin Signaling in Obesity
												Antioxidant Action of Vitamin C	0.438	0.0101	NaN	CSF2		Role of RIG1-like Receptors in Antiviral Innate Immunity	0.59	0.0233	NaN	IFNA4		Hereditary Breast Cancer Signaling	0.304	0.00775	NaN	CDKN1A		IL-17 Signaling	0.409	0.0139	NaN	IL6			Retinoic acid Mediated Apoptosis Signaling	0.403	0.0164	NaN	IFNA4		Antiproliferative Role of Somatostatin Receptor 2	0.374	0.0159	NaN	CDKN1A		Toll-like Receptor Signaling
												Neuropathic Pain Signaling In Dorsal Horn Neurons	0.435	0.01	NaN	BDNF		MSP-RON Signaling Pathway	0.565	0.0217	NaN	ACTA2		D-myo-inositol (1,4,5,6)-Tetrakisphosphate Biosynthesis	0.304	0.00775	NaN	PDXP		Ephrin B Signaling	0.404	0.0137	NaN	GNB3			Cdc42 Signaling	0.4	0.012	NaN	CD3E,MYL6B		Cdc42 Signaling	0.37	0.012	NaN	CD3E,CD3D		TREM1 Signaling
												Paxillin Signaling	0.431	0.0099	NaN	PAK3		Protein Kinase A Signaling	0.56	0.0104	NaN	PRKACB,SHH,CNGA4,UBASH3B		D-myo-inositol (3,4,5,6)-tetrakisphosphate Biosynthesis	0.304	0.00775	NaN	PDXP		STAT3 Pathway	0.404	0.0137	NaN	CDKN1A			Superpathway of Melatonin Degradation	0.398	0.0161	NaN	CYP1A1		IL-17A Signaling in Airway Cells	0.369	0.0156	NaN	IL6		IL-8 Signaling
												Rac Signaling	0.422	0.00962	NaN	PAK3		Ephrin A Signaling	0.549	0.0208	NaN	EPHA4		Ovarian Cancer Signaling	0.3	0.00763	NaN	MMP9		Leptin Signaling in Obesity	0.399	0.0135	NaN	PRKACB			IL-15 Signaling	0.393	0.0159	NaN	IL6		Cell Cycle: G1/S Checkpoint Regulation	0.369	0.0156	NaN	CDKN1A		HER-2 Signaling in Breast Cancer
												Fc Epsilon RI Signaling	0.409	0.00926	NaN	CSF2		Cell Cycle: G2/M DNA Damage Checkpoint Regulation	0.541	0.0204	NaN	CDKN1A		Relaxin Signaling	0.291	0.00741	NaN	MMP9		Toll-like Receptor Signaling	0.399	0.0135	NaN	IL1RN			Antiproliferative Role of Somatostatin Receptor 2	0.393	0.0159	NaN	CDKN1A		Protein Kinase A Signaling	0.365	0.0104	NaN	SHH,TULP2,PTPRU,AKAP1		Role of Wnt/GSK-3β Signaling in the Pathogenesis of Influenza
												Sphingosine-1-phosphate Signaling	0.406	0.00917	NaN	S1PR5		Tec Kinase Signaling	0.531	0.0127	NaN	RHOV,ACTA2		D-myo-inositol-5-phosphate Metabolism	0.27	0.0069	NaN	PDXP		TREM1 Signaling	0.395	0.0133	NaN	IL6			Role of PI3K/AKT Signaling in the Pathogenesis of Influenza	0.393	0.0159	NaN	IFNA4		Role of NFAT in Regulation of the Immune Response	0.358	0.0117	NaN	CD3E,CD3D		Role of BRCA1 in DNA Damage Response
												Type I Diabetes Mellitus Signaling	0.403	0.00909	NaN	SOCS1		Amyloid Processing	0.527	0.0196	NaN	PRKACB		Glioblastoma Multiforme Signaling	0.268	0.00685	NaN	CDKN1A		HER-2 Signaling in Breast Cancer	0.391	0.0132	NaN	CDKN1A			Nicotine Degradation II	0.393	0.0159	NaN	CYP1A1		GABA Receptor Signaling	0.354	0.0149	NaN	ABAT		Cyclins and Cell Cycle Regulation
												Androgen Signaling	0.4	0.00901	NaN	SMAD3		Germ Cell-Sertoli Cell Junction Signaling	0.52	0.0125	NaN	RHOV,ACTA2		3-phosphoinositide Degradation	0.268	0.00685	NaN	PDXP		BMP signaling pathway	0.391	0.0132	NaN	PRKACB			PCP pathway	0.393	0.0159	NaN	FZD5		Neurotrophin/TRK Signaling	0.354	0.0149	NaN	BDNF		Reelin Signaling in Neurons
												Type II Diabetes Mellitus Signaling	0.385	0.00862	NaN	SOCS1		IL-2 Signaling	0.513	0.0189	NaN	SOCS1		3-phosphoinositide Biosynthesis	0.249	0.00641	NaN	PDXP		Role of BRCA1 in DNA Damage Response	0.382	0.0128	NaN	CDKN1A			Role of NFAT in Regulation of the Immune Response	0.388	0.0117	NaN	CD3E,MS4A2		Ephrin Receptor Signaling	0.35	0.0115	NaN	EPHA4,FGF1		Breast Cancer Regulation by Stathmin1
												CCR3 Signaling in Eosinophils	0.382	0.00855	NaN	PAK3		Phototransduction Pathway	0.513	0.0189	NaN	PRKACB		B Cell Receptor Signaling	0.219	0.00575	NaN	POU2F2		Cyclins and Cell Cycle Regulation	0.382	0.0128	NaN	CDKN1A			Calcium-induced T Lymphocyte Apoptosis	0.387	0.0156	NaN	CD3E		Macropinocytosis Signaling	0.349	0.0147	NaN	MET		Prostate Cancer Signaling
												PTEN Signaling	0.379	0.00847	NaN	CDKN1A		Nicotine Degradation III	0.506	0.0185	NaN	Large		Production of Nitric Oxide and Reactive Oxygen Species in Macrophages	0.21	0.00556	NaN	NCF1		Ceramide Signaling	0.374	0.0125	NaN	S1PR5			IL-17A Signaling in Airway Cells	0.387	0.0156	NaN	IL6		Role of MAPK Signaling in the Pathogenesis of Influenza	0.344	0.0145	NaN	PNPLA3		TR/RXR Activation
												Gαi Signaling	0.374	0.00833	NaN	OPRK1		Role of CHK Proteins in Cell Cycle Checkpoint Control	0.5	0.0182	NaN	CDKN1A		IL-8 Signaling	0.205	0.00543	NaN	MMP9		Prostate Cancer Signaling	0.366	0.0122	NaN	CDKN1A			Cell Cycle: G1/S Checkpoint Regulation	0.387	0.0156	NaN	CDKN1A		Caveolar-mediated Endocytosis Signaling	0.335	0.0141	NaN	ACTA2		ErbB Signaling
												Sperm Motility	0.371	0.00826	NaN	CNGA4		Actin Nucleation by ARP-WASP Complex	0.493	0.0179	NaN	RHOV		Regulation of the Epithelial-Mesenchymal Transition Pathway	0.205	0.00543	NaN	MMP9		Systemic Lupus Erythematosus Signaling	0.366	0.00935	NaN	IL1RN,IL6			Endothelin-1 Signaling	0.385	0.0116	NaN	MAPK4,PTGER2		T Helper Cell Differentiation	0.335	0.0141	NaN	IL6		FAK Signaling
												Gustation Pathway	0.371	0.00826	NaN	TAS2R13		Wnt/β-catenin Signaling	0.489	0.0118	NaN	WNT16,ACVR1C		ILK Signaling	0.203	0.00541	NaN	MMP9		Melanocyte Development and Pigmentation Signaling	0.358	0.0119	NaN	PRKACB			CD40 Signaling	0.382	0.0154	NaN	TRAF1		Renal Cell Carcinoma Signaling	0.335	0.0141	NaN	MET		Neuregulin Signaling
												RhoA Signaling	0.368	0.0082	NaN	ARHGAP8/PRR5-ARHGAP8		ErbB2-ErbB3 Signaling	0.487	0.0175	NaN	NRG1		mTOR Signaling	0.2	0.00535	NaN	ARHGAP8/PRR5-ARHGAP8		GPCR-Mediated Nutrient Sensing in Enteroendocrine Cells	0.358	0.0119	NaN	PRKACB			Ephrin Receptor Signaling	0.379	0.0115	NaN	EPHA4,FGF1		PEDF Signaling	0.335	0.0141	NaN	BDNF		Virus Entry via Endocytic Pathways
												PI3K/AKT Signaling	0.366	0.00813	NaN	CDKN1A		Melatonin Degradation I	0.487	0.0175	NaN	Large								TR/RXR Activation	0.354	0.0118	NaN	FGA			Mitotic Roles of Polo-Like Kinase	0.377	0.0152	NaN	KIF11		IL-17 Signaling	0.331	0.0139	NaN	IL6		Regulation of Actin-based Motility by Rho
												GNRH Signaling	0.35	0.00775	NaN	PAK3		Regulation of Cellular Mechanics by Calpain Protease	0.487	0.0175	NaN	CNGA4								ErbB Signaling	0.35	0.0116	NaN	BTC			GABA Receptor Signaling	0.372	0.0149	NaN	KCNQ2		Basal Cell Carcinoma Signaling	0.331	0.0139	NaN	SHH		Factors Promoting Cardiogenesis in Vertebrates
												Hereditary Breast Cancer Signaling	0.35	0.00775	NaN	CDKN1A		Endothelin-1 Signaling	0.479	0.0116	NaN	MAPK4,PTGER2								Neuregulin Signaling	0.343	0.0114	NaN	BTC			Neurotrophin/TRK Signaling	0.372	0.0149	NaN	BDNF		NF-κB Activation by Viruses	0.327	0.0137	NaN	CR2		Death Receptor Signaling
												Cardiac β-adrenergic Signaling	0.341	0.00752	NaN	AKAP3		ATM Signaling	0.475	0.0169	NaN	CDKN1A								UVA-Induced MAPK Signaling	0.343	0.0114	NaN	ART1			GDNF Family Ligand-Receptor Interactions	0.368	0.0147	NaN	RET		STAT3 Pathway	0.327	0.0137	NaN	CDKN1A		VEGF Signaling
												Adipogenesis pathway	0.338	0.00746	NaN	SMAD3		ErbB4 Signaling	0.469	0.0167	NaN	NRG1								Molecular Mechanisms of Cancer	0.341	0.00822	NaN	PRKACB,ARHGEF4,CDKN1A			Remodeling of Epithelial Adherens Junctions	0.368	0.0147	NaN	MET		IL-8 Signaling	0.323	0.0109	NaN	MMP9,CR2		Fcγ Receptor-mediated Phagocytosis in Macrophages and Monocytes
												Relaxin Signaling	0.336	0.00741	NaN	MMP9		Retinoic acid Mediated Apoptosis Signaling	0.463	0.0164	NaN	IFNA4								Crosstalk between Dendritic Cells and Natural Killer Cells	0.34	0.0112	NaN	IL6			Macropinocytosis Signaling	0.368	0.0147	NaN	MET		Toll-like Receptor Signaling	0.322	0.0135	NaN	IL1RN		Chronic Myeloid Leukemia Signaling
												Glioblastoma Multiforme Signaling	0.312	0.00685	NaN	CDKN1A		Role of JAK1 and JAK3 in γc Cytokine Signaling	0.457	0.0161	NaN	SOCS1								PAK Signaling	0.34	0.0112	NaN	MYL6B			CCR5 Signaling in Macrophages	0.363	0.0145	NaN	CD3E		TREM1 Signaling	0.318	0.0133	NaN	IL6		Salvage Pathways of Pyrimidine Ribonucleotides
												CXCR4 Signaling	0.299	0.00658	NaN	PAK3		Superpathway of Melatonin Degradation	0.457	0.0161	NaN	Large								Regulation of Actin-based Motility by Rho	0.333	0.011	NaN	MYL6B			Production of Nitric Oxide and Reactive Oxygen Species in Macrophages	0.361	0.0111	NaN	ALB,ARG2		mTOR Signaling	0.315	0.0107	NaN	PRKAA2,ARHGAP8/PRR5-ARHGAP8		PPAR Signaling
												Tec Kinase Signaling	0.29	0.00637	NaN	PAK3		GM-CSF Signaling	0.457	0.0161	NaN	CSF2								Huntington's Disease Signaling	0.332	0.00873	NaN	GNB3,BDNF			Caveolar-mediated Endocytosis Signaling	0.354	0.0141	NaN	ALB		HER-2 Signaling in Breast Cancer	0.314	0.0132	NaN	CDKN1A		Mouse Embryonic Stem Cell Pluripotency
												Germ Cell-Sertoli Cell Junction Signaling	0.284	0.00625	NaN	PAK3		Antiproliferative Role of Somatostatin Receptor 2	0.452	0.0159	NaN	CDKN1A								Factors Promoting Cardiogenesis in Vertebrates	0.329	0.0109	NaN	MYH7			T Helper Cell Differentiation	0.354	0.0141	NaN	IL6		VEGF Family Ligand-Receptor Interactions	0.314	0.0132	NaN	NRP2		Role of Osteoblasts, Osteoclasts and Chondrocytes in Rheumatoid Arthritis
												Tight Junction Signaling	0.272	0.00599	NaN	JAM2		ERK5 Signaling	0.452	0.0159	NaN	FOSL1								Chronic Myeloid Leukemia Signaling	0.326	0.0108	NaN	CDKN1A			Renal Cell Carcinoma Signaling	0.354	0.0141	NaN	MET		Role of BRCA1 in DNA Damage Response	0.306	0.0128	NaN	CDKN1A		p53 Signaling
												Cdc42 Signaling	0.272	0.00599	NaN	PAK3		Role of PI3K/AKT Signaling in the Pathogenesis of Influenza	0.452	0.0159	NaN	IFNA4								PPAR Signaling	0.326	0.0108	NaN	IL1RN			Small Cell Lung Cancer Signaling	0.354	0.0141	NaN	TRAF1		Cyclins and Cell Cycle Regulation	0.306	0.0128	NaN	CDKN1A		Glioma Signaling
												AMPK Signaling	0.253	0.00562	NaN	CDKN1A		Nicotine Degradation II	0.452	0.0159	NaN	Large								SAPK/JNK Signaling	0.322	0.0106	NaN	GNB3			PEDF Signaling	0.354	0.0141	NaN	BDNF		Prostate Cancer Signaling	0.291	0.0122	NaN	CDKN1A		Telomerase Signaling
												Sertoli Cell-Sertoli Cell Junction Signaling	0.253	0.00562	NaN	JAM2		PCP pathway	0.452	0.0159	NaN	WNT16								IGF-1 Signaling	0.313	0.0103	NaN	PRKACB			IL-17 Signaling	0.349	0.0139	NaN	IL6		FAK Signaling	0.274	0.0115	NaN	ACTA2		Neuropathic Pain Signaling In Dorsal Horn Neurons
												NRF2-mediated Oxidative Stress Response	0.25	0.00556	NaN	FOSL1		mTOR Signaling	0.432	0.0107	NaN	RHOV,ARHGAP8/PRR5-ARHGAP8								Glioma Signaling	0.31	0.0102	NaN	CDKN1A			STAT3 Pathway	0.345	0.0137	NaN	CDKN1A		TGF-β Signaling	0.274	0.0115	NaN	ACVR1C		HIF1α Signaling
												IL-8 Signaling	0.244	0.00543	NaN	MMP9		Erythropoietin Signaling	0.431	0.0149	NaN	SOCS1								Telomerase Signaling	0.307	0.0101	NaN	CDKN1A			TREM1 Signaling	0.336	0.0133	NaN	IL6		Integrin Signaling	0.269	0.00966	NaN	ACTA2,TSPAN1		Natural Killer Cell Signaling
												Clathrin-mediated Endocytosis Signaling	0.243	0.00541	NaN	FGF23		Serotonin Degradation	0.431	0.0149	NaN	Large								Nitric Oxide Signaling in the Cardiovascular System	0.303	0.01	NaN	PRKACB			HER-2 Signaling in Breast Cancer	0.332	0.0132	NaN	CDKN1A		Virus Entry via Endocytic Pathways	0.267	0.0112	NaN	ACTA2		Role of NANOG in Mammalian Embryonic Stem Cell Pluripotency
												ILK Signaling	0.243	0.00541	NaN	MMP9		Macropinocytosis Signaling	0.426	0.0147	NaN	MET								HIF1α Signaling	0.297	0.0098	NaN	MMP9			BMP signaling pathway	0.332	0.0132	NaN	BMP15		Regulation of Actin-based Motility by Rho	0.261	0.011	NaN	ACTA2
												mTOR Signaling	0.24	0.00535	NaN	ARHGAP8/PRR5-ARHGAP8		Breast Cancer Regulation by Stathmin1	0.421	0.0105	NaN	PRKACB,CDKN1A								fMLP Signaling in Neutrophils	0.281	0.00926	NaN	GNB3			Role of BRCA1 in DNA Damage Response	0.324	0.0128	NaN	CDKN1A		Death Receptor Signaling	0.258	0.0109	NaN	ACTA2
												ERK/MAPK Signaling	0.24	0.00535	NaN	PAK3		Growth Hormone Signaling	0.421	0.0145	NaN	SOCS1								Sphingosine-1-phosphate Signaling	0.278	0.00917	NaN	S1PR5			Cyclins and Cell Cycle Regulation	0.324	0.0128	NaN	CDKN1A		VEGF Signaling	0.258	0.0109	NaN	ACTA2
												RAR Activation	0.235	0.00526	NaN	SMAD3		Melatonin Signaling	0.416	0.0143	NaN	PRKACB								Natural Killer Cell Signaling	0.275	0.00909	NaN	KLRB1			Regulation of IL-2 Expression in Activated and Anergic T Lymphocytes	0.32	0.0127	NaN	CD3E		Fcγ Receptor-mediated Phagocytosis in Macrophages and Monocytes	0.255	0.0108	NaN	ACTA2
												Breast Cancer Regulation by Stathmin1	0.234	0.00524	NaN	CDKN1A		T Helper Cell Differentiation	0.411	0.0141	NaN	IL6								CCR3 Signaling in Eosinophils	0.257	0.00855	NaN	GNB3			Ceramide Signaling	0.316	0.0125	NaN	S1PR5		Chronic Myeloid Leukemia Signaling	0.255	0.0108	NaN	CDKN1A
																		Renal Cell Carcinoma Signaling	0.411	0.0141	NaN	MET								Gα12/13 Signaling	0.257	0.00855	NaN	MYL6B			Prostate Cancer Signaling	0.309	0.0122	NaN	CDKN1A		Role of Osteoblasts, Osteoclasts and Chondrocytes in Rheumatoid Arthritis	0.245	0.00913	NaN	IL1RN,IL6
																		GPCR-Mediated Integration of Enteroendocrine Signaling Exemplified by an L Cell	0.411	0.0141	NaN	PRKACB								PTEN Signaling	0.255	0.00847	NaN	CDKN1A			GPCR-Mediated Nutrient Sensing in Enteroendocrine Cells	0.301	0.0119	NaN	GAST		Glioma Signaling	0.24	0.0102	NaN	CDKN1A
																		Prolactin Signaling	0.402	0.0137	NaN	SOCS1								Synaptic Long Term Potentiation	0.253	0.0084	NaN	PRKACB			ErbB Signaling	0.294	0.0116	NaN	BTC		Cardiac Hypertrophy Signaling	0.238	0.00897	NaN	CACNA1S,IL6
																		Leptin Signaling in Obesity	0.397	0.0135	NaN	PRKACB								HMGB1 Signaling	0.25	0.00833	NaN	IL6			Neuregulin Signaling	0.287	0.0114	NaN	BTC		CDK5 Signaling	0.237	0.0101	NaN	BDNF
																		IL-4 Signaling	0.393	0.0133	NaN	SOCS1								Sperm Motility	0.248	0.00826	NaN	PRKACB			Crosstalk between Dendritic Cells and Natural Killer Cells	0.284	0.0112	NaN	IL6		Telomerase Signaling	0.237	0.0101	NaN	CDKN1A
																		VEGF Family Ligand-Receptor Interactions	0.388	0.0132	NaN	KDR								Role of Pattern Recognition Receptors in Recognition of Bacteria and Viruses	0.239	0.008	NaN	IL6			PAK Signaling	0.284	0.0112	NaN	MYL6B		Antioxidant Action of Vitamin C	0.237	0.0101	NaN	PNPLA3
																		BMP signaling pathway	0.388	0.0132	NaN	PRKACB								GNRH Signaling	0.23	0.00775	NaN	PRKACB			OX40 Signaling Pathway	0.284	0.0112	NaN	CD3E		Nitric Oxide Signaling in the Cardiovascular System	0.235	0.01	NaN	CACNA1S
																		Role of BRCA1 in DNA Damage Response	0.38	0.0128	NaN	CDKN1A								Hereditary Breast Cancer Signaling	0.23	0.00775	NaN	CDKN1A			Regulation of Actin-based Motility by Rho	0.278	0.011	NaN	MYL6B		Paxillin Signaling	0.232	0.0099	NaN	ACTA2
																		Cyclins and Cell Cycle Regulation	0.38	0.0128	NaN	CDKN1A								D-myo-inositol (1,4,5,6)-Tetrakisphosphate Biosynthesis	0.23	0.00775	NaN	PPP1R1B			Chronic Myeloid Leukemia Signaling	0.271	0.0108	NaN	CDKN1A		HIF1α Signaling	0.229	0.0098	NaN	MMP9
																		Dopamine Receptor Signaling	0.38	0.0128	NaN	PRKACB								D-myo-inositol (3,4,5,6)-tetrakisphosphate Biosynthesis	0.23	0.00775	NaN	PPP1R1B			PPAR Signaling	0.271	0.0108	NaN	IL1RN		Gαs Signaling	0.212	0.00917	NaN	HTR4
																		Acute Myeloid Leukemia Signaling	0.376	0.0127	NaN	CSF3R								Insulin Receptor Signaling	0.224	0.00758	NaN	PRKACB			cAMP-mediated signaling	0.269	0.00913	NaN	HTR4,PTGER2		Androgen Signaling	0.207	0.00901	NaN	SHBG
																		Ceramide Signaling	0.371	0.0125	NaN	S1PR5								eNOS Signaling	0.205	0.00704	NaN	PRKACB			LPS/IL-1 Mediated Inhibition of RXR Function	0.267	0.00909	NaN	ACSBG1,IL1RN
																		Prostate Cancer Signaling	0.363	0.0122	NaN	CDKN1A								D-myo-inositol-5-phosphate Metabolism	0.2	0.0069	NaN	PPP1R1B			Mouse Embryonic Stem Cell Pluripotency	0.265	0.0105	NaN	FZD5
																		Actin Cytoskeleton Signaling	0.357	0.00926	NaN	ACTA2,FGF23								Glioblastoma Multiforme Signaling	0.198	0.00685	NaN	CDKN1A			p53 Signaling	0.256	0.0102	NaN	CDKN1A
																		Melanocyte Development and Pigmentation Signaling	0.356	0.0119	NaN	PRKACB								3-phosphoinositide Degradation	0.198	0.00685	NaN	PPP1R1B			Glioma Signaling	0.256	0.0102	NaN	CDKN1A
																		GPCR-Mediated Nutrient Sensing in Enteroendocrine Cells	0.356	0.0119	NaN	PRKACB															Telomerase Signaling	0.253	0.0101	NaN	CDKN1A
																		ErbB Signaling	0.348	0.0116	NaN	NRG1															Signaling by Rho Family GTPases	0.241	0.00855	NaN	SEPT3,MYL6B
																		α-Adrenergic Signaling	0.344	0.0115	NaN	PRKACB															Molecular Mechanisms of Cancer	0.238	0.00822	NaN	BMP15,CDKN1A,FZD5
																		FAK Signaling	0.344	0.0115	NaN	ACTA2															Phospholipase C Signaling	0.236	0.00844	NaN	CD3E,MYL6B
																		TGF-β Signaling	0.344	0.0115	NaN	ACVR1C															Fc Epsilon RI Signaling	0.229	0.00926	NaN	MS4A2
																		Neuregulin Signaling	0.341	0.0114	NaN	NRG1															iCOS-iCOSL Signaling in T Helper Cells	0.229	0.00926	NaN	CD3E
																		G Beta Gamma Signaling	0.341	0.0114	NaN	PRKACB															Renin-Angiotensin Signaling	0.227	0.00917	NaN	PTGER2
																		Virus Entry via Endocytic Pathways	0.337	0.0112	NaN	ACTA2															Sphingosine-1-phosphate Signaling	0.227	0.00917	NaN	S1PR5
																		Factors Promoting Cardiogenesis in Vertebrates	0.327	0.0109	NaN	ACVR1C															phagosome formation	0.227	0.00917	NaN	MBL2
																		Death Receptor Signaling	0.327	0.0109	NaN	ACTA2															Natural Killer Cell Signaling	0.224	0.00909	NaN	KLRB1
																		Signaling by Rho Family GTPases	0.318	0.00855	NaN	RHOV,ACTA2															Type I Diabetes Mellitus Signaling	0.224	0.00909	NaN	CD3E
																		p53 Signaling	0.307	0.0102	NaN	CDKN1A															Corticotropin Releasing Hormone Signaling	0.222	0.00901	NaN	BDNF
																		Glioma Signaling	0.307	0.0102	NaN	CDKN1A															Androgen Signaling	0.222	0.00901	NaN	SHBG
																		Telomerase Signaling	0.304	0.0101	NaN	CDKN1A															Type II Diabetes Mellitus Signaling	0.21	0.00862	NaN	ACSBG1
																		Antioxidant Action of Vitamin C	0.304	0.0101	NaN	CSF2															Gα12/13 Signaling	0.208	0.00855	NaN	MYL6B
																		Fc Epsilon RI Signaling	0.278	0.00926	NaN	CSF2															p38 MAPK Signaling	0.208	0.00855	NaN	IL1RN
																		fMLP Signaling in Neutrophils	0.278	0.00926	NaN	NCF1															CD28 Signaling in T Helper Cells	0.206	0.00847	NaN	CD3E
																		phagosome formation	0.276	0.00917	NaN	RHOV															PKCθ Signaling in T Lymphocytes	0.206	0.00847	NaN	CD3E
																		Natural Killer Cell Signaling	0.273	0.00909	NaN	KLRB1															PTEN Signaling	0.206	0.00847	NaN	CDKN1A
																		Type I Diabetes Mellitus Signaling	0.273	0.00909	NaN	SOCS1															HMGB1 Signaling	0.202	0.00833	NaN	IL6
																		Androgen Signaling	0.27	0.00901	NaN	PRKACB															Gustation Pathway	0.2	0.00826	NaN	PANX1
																		Role of NANOG in Mammalian Embryonic Stem Cell Pluripotency	0.27	0.00901	NaN	WNT16
																		Type II Diabetes Mellitus Signaling	0.258	0.00862	NaN	SOCS1
																		Xenobiotic Metabolism Signaling	0.251	0.00735	NaN	IL1A,IL6
																		P2Y Purigenic Receptor Signaling Pathway	0.251	0.0084	NaN	PRKACB
																		GNRH Signaling	0.228	0.00775	NaN	PRKACB
																		Hereditary Breast Cancer Signaling	0.228	0.00775	NaN	CDKN1A
																		Insulin Receptor Signaling	0.222	0.00758	NaN	PRKACB
																		Cardiac β-adrenergic Signaling	0.22	0.00752	NaN	PRKACB
																		Synaptic Long Term Depression	0.203	0.00704	NaN	GRIA2
[truncated: 9 more columns]
