# Supplementary material for: Ingenuity Pathway Analysis of Gene Expression Profiles in Distal Nerve Stump following Nerve Injury: Insights into Wallerian Degeneration
Source: Front Cell Neurosci. 2016 Dec 6;10:274. doi: 10.3389/fncel.2016.00274 (PMC5138191; doi:10.3389/fncel.2016.00274)
Supplement: Supplementary Table 3 — List of all categories of diseases and biological functions and involved molecules following sciatic nerve transection. [file Table3.xlsx]

## Sheet: diseases and functions
© 2000-2015 QIAGEN. All rights reserved.
0.5 hour					1 hour				6 hours				12 hours				24 hours				4 days				1 week				2 weeks				3 weeks					4 weeks
Category	p-value	Molecules			Category	p-value	Molecules		Category	p-value	Molecules		Category	p-value	Molecules		Category	p-value	Molecules		Category	p-value	Molecules		Category	p-value	Molecules		Category	p-value	Molecules		Category	p-value	Molecules			Category	p-value	Molecules
Cellular Growth and Proliferation	3.93E-06-5.08E-03	CXCL3,Gulo,BTC,STEAP2,IL6,SLC9A1			Cell-To-Cell Signaling and Interaction	1.09E-07-2.33E-03	CXCL3,CCL20,PLAUR,EPHA4,IL6,CSF2		Connective Tissue Disorders	3.64E-14-1.23E-04	SHH,SOCS1,SELL,IL1A,MMP3,Saa3,BDNF,IL1RL1,KLRB1,SMAD3,PTH2R,CCL20,IL6,FGG,IL1R2,CXCL3,FCN1,MMP8,FGF23,HPGD,CACNB2,NMU,PTGS1,PSTPIP2,PLAUR,PCDH15,CXCL6,AQP9,IL1RN,OPRK1,CDKN1A,TRPV4,PTGER2,CSF2,ADORA2A,SAMD9,MMP9		Hematological System Development and Function	2.2E-12-2.16E-04	SOCS1,SHH,SELL,HTR2B,MMP3,Saa3,KLRB1,CCL20,IL6,PANX1,NPTX1,CXCL3,LTB4R,Sectm1b,FOSL1,Cxcl3,ACPP,CSF3R,S1PR5,IFNA4,MET,AQP9,NCF1,ACTA2,IL1RN,PTGER2,IL1A,HTR4,TRH,IL1RL1,KCNE3,GDF15,UBASH3B,EPHA4,NRG1,MMP8,FGF23,S100A8,HTR2A,UCN2,PSTPIP2,PLAUR,BCL3,CAMP,REG3G,BCL11A,BMF,CDKN1A,CYSLTR1,VGF,CSF2,KDR,ADORA2A,MMP9,IL11		Cell-To-Cell Signaling and Interaction	4.76E-11-1.32E-03	SHH,APBA2,IL1A,GRM2,LHX2,HTR4,Saa3,IL1RL1,TRH,BDNF,JPH3,KLRB1,GDF15,CCL20,IL6,CD8A,PANX1,NRG1,MYO9B,LYNX1,P2RX2,SFTPA1,NMU,CHGB,UCN2,GRIA2,PLAUR,P2RX5,CNIH2,NCF1,IL1RN,CDKN1A,ADRA2C,PTGER2,VGF,ADORA2A,MMP9,IL11		Behavior	2.99E-08-5.41E-03	PRKACB,GCGR,HTR4,BDNF,POU2F2,TAL1,GDF15,EPHA4,IL6,DAB1,PEX5L,KIF1A,RYR3,ST8SIA2,CALB1,HTR2A,ENHO,UCN2,ADD2,PPP1R1B,PROC,PCDH15,PLAUR,CRHR1,MET,CHST8,UBQLN2,MAG,IL1RN,CDKN1A,PTGER2,VGF,MMP9		Molecular Transport	1.25E-08-3.88E-03	LOC100911216/Pcsk1,GCGR,CD3E,SLC9A3,CLDN7,IL6,PANX1,CD8A,Kcnn2,GRIA4,ACSBG1,PEX5L,KCNK1,LSS,RET,CHRNA3,GRIK1,SHBG,NKX2-2,CACNA1C,PTGDS,RHBDD1,MET,GAST,IL1RN,GLRA1,DPP6,PTGER2,FGF5,SPIRE2,BDNF,GDF15,CHRNB4,LIN7A,Nppb,SLC6A17,MAL,MMP12,KCNA1,NMU,HTR2A,CYP1A1,UCN2,RYR2,FGF1,CHST8,ALB,KCNQ2,Gulo,FA2H,MAG,SLC14A1,CDKN1A,MS4A2,Apoc1,SLC25A27,G6PC,VGF,MMP9		Behavior	5.69E-08-3.16E-03	SHH,HTR4,BDNF,SLC17A6,ABAT,POU2F2,CLDN19,EPHA4,IL6,BCL11B,DCDC2,CPEB3,KCNJ11,PEX5L,KIF1A,PRKAA2,MRAP2,KCNA1,HTR2A,GRIK1,UCN2,GRM8,PROC,PLAUR,NFASC,PTGDS,CHST8,MET,FA2H,MAG,IL1RN,NTSR2,CDKN1A,SEZ6L,VGF,MMP9,PPARGC1A		Behavior	3.23E-09-4.75E-03	SHH,HTR4,NEFL,LEPR,BDNF,POU2F2,CLDN19,EPHA4,IL6,AGTPBP1,DCDC2,PGR,PEX5L,KIF1A,SEZ6,MRAP2,RET,KCNA1,GRIK1,HTR2A,NMU,LOC102723475,UCN2,ADD2,PPP1R1B,PLAUR,DRD5,NFASC,SLC18A2,CHST8,MET,APLP2,FA2H,MAG,IL1RN,NTSR2,CDKN1A,VGF,ITGA7,MMP9			Organismal Injury and Abnormalities	3.05E-11-2.24E-03	THEM5,SHH,ADAMTS8,BTC,ABAT,SLC36A2,IGF2BP3,PMP2,PCDHB14,IL6,CLDN6,FGG,ADAM8,PEX5L,KIF1A,SPTB,NGB,RHOBTB3,GPR176,C1QTNF4,MET,CRYBB1,TRIM63,VSNL1,LTBP2,ZNF276,HTR4,TRH,JPH3,IL1RL1,BDNF,CAP2,RLBP1,EPHA4,SLC16A13,BCL11B,CNTNAP2,RASGEF1A,UGT2A1,ARHGAP19,XCL1,HTR2A,NMU,LOC102723475,CASKIN1,COL20A1,VIP,MRAP,MAG,CDKN1A,ALPI,ADRA2B,ACSM2A,LHX2,MYL6B,CLDN7,HMGCS2,SLC22A6,TEKT3,ACSBG1,STC2,LECT1,COL9A1,PTGD…
Molecular Transport	9.91E-06-5.08E-03	CXCL3,Gulo,STEAP2,IL6,SLC9A1			Cellular Growth and Proliferation	1.09E-07-2.58E-03	CXCL3,CLDN15,RECQL4,GRB7,PLAUR,CCL20,EPHA4,IL6,UBTF,CSF2		Skeletal and Muscular Disorders	3.64E-14-1.23E-04	SHH,SOCS1,IL1A,MMP3,Saa3,BDNF,IL1RL1,KLRB1,SMAD3,PTH2R,CCL20,IL6,FGG,IL1R2,CXCL3,FCN1,MMP8,HPGD,CACNB2,NMU,PTGS1,PSTPIP2,PLAUR,PCDH15,CXCL6,AQP9,IL1RN,OPRK1,CDKN1A,TRPV4,PTGER2,CSF2,ADORA2A,MMP9		Inflammatory Response	2.2E-12-2.16E-04	ABCD2,SOCS1,SELL,HTR2B,MMP3,Saa3,KLRB1,CCL20,IL6,PANX1,IL1R2,CXCL3,LTB4R,FCN1,FOSL1,Cxcl3,P2RX2,CSF3R,S1PR5,GRIA2,RRM2,IFNA4,MET,AQP9,NCF1,ASGR1,ACTA2,IL1RN,PTGER2,IL1A,IL1RL1,KCNE3,GDF15,UBASH3B,EPHA4,NRG1,MMP8,STEAP2,S100A8,HTR2A,PSTPIP2,PLAUR,BCL3,CAMP,BCL11A,BMF,OPRK1,CDKN1A,CYSLTR1,CSF2,KDR,ADORA2A,MMP9,IL11		Molecular Transport	4.76E-11-1.21E-03	SHH,LOC100911216/Pcsk1,CCL20,IL6,CD8A,PANX1,SLC22A6,ACSBG1,LYNX1,PRND,P2RX2,SFTPA1,AQP5,CHGB,S1PR5,GRIA2,P2RX5,GRIP1,NCF1,CNGB1,IL1RN,SLC14A2,PTGER2,APBA2,GRM2,IL1A,SPTBN4,HTR4,BDNF,KCNE3,JPH3,TRH,IL1RL1,GDF15,Nppb,NRG1,MMP8,STEAP2,SLC6A17,NMU,UCN2,PLAUR,SLC14A1,ATP2B3,CDKN1A,ADRA2C,VGF,ADORA2A,MMP9,IL11		Cell Signaling	6.75E-08-5.22E-03	PRKACB,GCGR,HTR4,BDNF,CCL20,IL6,DAB1,Nppb,RYR3,FGD4,RYR1,XCL1,CALB1,HTR2A,S1PR5,PPP1R1B,PROC,CRHR1,PKN1,MET,MAG,IL1RN,CDKN1A,CALCR,PTGER2,VGF,FGF5		Cell-To-Cell Signaling and Interaction	1.69E-08-3.5E-03	LHX2,CD3E,HTR4,BDNF,KLRB1,GDF15,ANXA9,UBASH3B,CHRNB4,EPHA4,IL6,CD8A,PANX1,Kcnn2,GRIA4,ADAM8,FGD4,RET,Klra5 (includes others),CHRNA3,KCNA1,HTR2A,GRIK1,NMU,GRIK3,PLAUR,CACNA1C,IFNA4,Ccl9,FGF1,MET,F10,CNIH2,PSME1,ALB,GAST,UBQLN2,KCNQ2,MAG,IL1RN,CDKN1A,GLRA1,DPP6,FZD5,PTGER2,VGF,MMP9		Molecular Transport	8.07E-08-3.57E-03	LOC100911216/Pcsk1,SHH,CACNA1S,CD3E,SLC9A3,ABAT,SLC36A2,CA4,PMP2,CLDN7,IL6,SLC22A6,FGG,MTTP,PEX5L,GCKR,LSS,CR2,GRIK1,AQP5,SHBG,GRM8,PTGDS,RHBDD1,Marcks,MET,IL1RN,AGAP3,FGF5,SPIRE2,BDNF,SLC17A6,EPHA4,BCL11B,Nppb,KCNJ11,SLC6A17,MAL,PRKAA2,MRAP2,PNPLA3,KCNA1,HTR2A,CLIC5,UCN2,PROC,NPPC,FGF1,CHST8,FA2H,MAG,SLC14A1,CDKN1A,Apoc1,SLC25A27,VGF,GJB1,MMP9,AKAP1,PPARGC1A		Nutritional Disease	1.06E-08-4.75E-03	HTR4,UCN2,NEFL,LEPR,CA14,BDNF,DRD5,NFASC,IFNA4,IL6,SLC18A2,PGR,F10,STC2,IL1RN,CDKN1A,MRAP2,VGF,MMP9,HTR2A,NMU,GRIK1			Behavior	4.03E-11-1.96E-03	KCND2,SHH,HTR4,POU2F2,JPH3,ABAT,TRH,BDNF,CLDN19,TAC1,EPHA4,BCL11B,IL6,AGTPBP1,DCDC2,CNTNAP2,PEX5L,KIF1A,NGB,MRAP2,RET,KCNA1,GRIK1,HTR2A,NMU,LOC102723475,CHRNA4,UCN2,GRM1,GRIA2,PLAUR,NFASC,PTGDS,SLC18A2,VIP,SNAP25,CKMT1A/CKMT1B,CHST8,MET,FA2H,MAG,ADCYAP1R1,NTSR2,CDKN1A,HS3ST2,DSCAM,PTGER2,VGF,TBX1,MMP9
Cellular Development	2.71E-05-5.08E-03	CXCL3,Gulo,BTC,STEAP2,IL6,SLC9A1			Hematological System Development and Function	1.09E-07-2.47E-03	CXCL3,PLAUR,CCL20,EPHA4,Cxcl3,IL6,CSF2		Inflammatory Response	6.71E-13-1.23E-04	SOCS1,IL1A,SELL,MMP3,Saa3,BDNF,IL1RL1,KLRB1,SMAD3,CCL20,EPHA4,IL6,FGG,NRG1,IL1R2,CXCL3,FCN1,STEAP2,MMP8,GRB7,ALPP,HPGD,FOSL1,Cxcl3,KLK10,NMU,MAS1,S1PR5,PSTPIP2,PTGS1,PLAUR,CXCL6,AQP9,ASGR1,BCL11A,IL1RN,OPRK1,CDKN1A,TRPV4,PTGER2,CSF2,ADORA2A,MMP9,IL11		Tissue Morphology	2.2E-12-2.02E-04	SOCS1,SHH,SELL,IL1A,HTR2B,HTR4,MMP3,TRH,IL1RL1,GDF15,CCL20,EPHA4,IL6,PANX1,MSX2,NPTX1,NRG1,CXCL3,LTB4R,TNN,MMP8,FGF23,S100A8,ACVR1C,HTR2A,CSF3R,S1PR5,PLPPR5,PSTPIP2,PLAUR,BCL3,IFNA4,MET,REG3G,CAMP,BCL11A,IL1RN,BMF,CDKN1A,PTGER2,CSF2,VGF,KDR,ADORA2A,MMP9,IL11		Small Molecule Biochemistry	4.76E-11-1.42E-03	APBA2,SHH,GRM2,IL1A,HTR4,BDNF,TRH,KCNE3,KLRB1,DPM1,GDF15,IL6,Nppb,NRG1,ESRRG,ACSBG1,MMP8,P2RX2,SFTPA1,NMU,CHGB,UCN2,S1PR5,NCF1,IL1RN,CDKN1A,ADRA2C,PTGER2,VGF,ADORA2A,MMP9,IL11		Molecular Transport	6.75E-08-5.5E-03	LOC100911216/Pcsk1,GCGR,SPIRE2,HTR4,BDNF,SLC9A3,GDF15,CCL20,EPHA4,IL6,PANX1,Nppb,GNB3,ACSBG1,PEX5L,RYR3,SLC6A17,XCL1,RYR1,CALB1,HTR2A,S1PR5,ADD2,UCN2,PPP1R1B,PROC,KCNG2,CRHR1,PKN1,Marcks,CHST8,MET,Gulo,MAG,SLC14A1,IL1RN,CDKN1A,CALCR,SLC25A27,Apoc1,PTGER2,VGF,FGA,MMP9,FGF5		Cell Morphology	2.88E-08-3.7E-03	BMP15,GCGR,BTC,CD3E,TRIM9,SLC9A3,IL6,PANX1,CD8A,TNN,ACSBG1,PEX5L,RET,CHRNA3,GRIK1,SHBG,ULK4,COL2A1,NKX2-2,CACNA1C,MYH7,IFNA4,PTGDS,MET,GAST,IL1RN,GLRA1,DPP6,PTGER2,FGF5,CLDN15,BDNF,Mcpt1,GDF15,CHRNB4,EPHA4,POPDC2,Nppb,DCDC2,MAL,FGD4,REM2,PPM1F,MMP12,KCNA1,HTR2A,NMU,UCN2,GRIK3,RYR2,PSTPIP2,PLAUR,ROBO3,FGF1,SYCE3,CNIH2,ALB,FA2H,UBQLN2,MAG,SBF1,CDKN1A,SLC25A27,VGF,MMP9		Nervous System Development and Function	3.42E-07-3.91E-03	SHH,CACNA1S,LHX2,BTC,RIT2,CLDN19,IL6,SH3GL2,FGG,TNN,PEX5L,KIF1A,CDK5R2,GRIK1,WT1,GRM8,ULK4,COL2A1,PPP1R17,PTGDS,LRTM2,BRSK2,MET,IL1RN,RERE,CDH8,SEZ6L,FGF5,HTR4,SLC17A6,BDNF,EPHA4,BCL11B,DCDC2,KCNJ11,CPEB3,MAL,SLC6A17,PRKAA2,FGD4,REM2,MRAP2,ACVR1C,KCNA1,HTR2A,NRP2,BARHL2,GRIK3,NPPC,PLAUR,NFASC,ROBO3,FGF1,MRAP,FA2H,MAG,NTSR2,CDKN1A,VGF,GJB1,MMP9,PPARGC1A		Psychological Disorders	1.06E-08-4.9E-03	HTR4,LEPR,NEFL,BDNF,RIT2,CA14,KAZN,EPHA4,IL6,FOXD3,FGG,PGR,SEZ6,KCNK1,MAL,MRAP2,DEGS2,RET,KCNA1,NMU,GRIK1,HTR2A,GPR83,UCN2,PPP1R1B,ULK4,RHOBTB3,GRIK3,DRD5,MYH7,SLC18A2,NKAIN2,F10,F9,C4orf22,MAG,ACTA2,IL1RN,SLC14A1,BCAS1,RDH12,GLDC,VGF			Neurological Disease	1.1E-10-2.24E-03	KCND2,SHH,THEM5,CHGA,ADAMTS8,GPD1,BTC,ABAT,IL6,FGG,ADAM8,LIFR,RNF38,KIF1A,KCNK1,LMOD3,NGB,GRIK1,RHOBTB3,NEFH,MYH7,CKMT1A/CKMT1B,MET,ACTA2,MBD4,PTGER2,VSNL1,TMEM158,HTR4,CA14,BDNF,CAP2,KAZN,TAC1,EPHA4,BCL11B,CNTNAP2,MAL,FGD4,DEGS2,KCNA1,HTR2A,LOC102723475,MYOM2,PSTPIP2,VIP,PSME1,FA2H,MAG,NTSR2,CDKN1A,CORO2A,CHRNE,GJB1,TBX1,ADRA2B,LHX2,CLDN19,SH3GL2,HMGCS2,SLC22A6,AGTPBP1,TNN,ACSBG1,CFI,RET,GRM1,UL…
Connective Tissue Development and Function	2.71E-05-4.4E-03	CXCL3,Gulo,BTC,IL6,SLC9A1			Inflammatory Response	1.09E-07-2.33E-03	CXCL3,GRB7,PLAUR,CCL20,EPHA4,Cxcl3,IL6,CSF2		Inflammatory Disease	1.09E-12-1.21E-04	SOCS1,SHH,SELL,IL1A,MMP3,IL1RL1,BDNF,Saa3,KLRB1,SMAD3,PTH2R,CCL20,EPHA4,IL6,FGG,NRG1,IL1R2,CXCL3,FCN1,MMP8,GRB7,ALPP,HPGD,CACNB2,KLK10,NMU,S1PR5,PSTPIP2,PTGS1,PLAUR,PCDH15,CXCL6,AQP9,IL1RN,OPRK1,CDKN1A,PTGER2,CSF2,ADORA2A,MMP9		Cancer	2.64E-11-2.25E-04	PRKACB,SOCS1,PHLDA1,SHH,SELL,MMP3,NRK,PRR15L,IL6,MSX2,AGTPBP1,NPTX1,CXCL3,LTB4R,TNN,MLC1,GPR4,ITGA11,AJAP1,ERAL1,FOSL1,P2RX2,ACPP,CSF3R,FAM83G,KCNH8,PRICKLE2,MAPK4,RRM2,GRIA2,PCDH15,MET,ASGR1,ACTA2,IL1RN,DPP6,PTGER2,LGALS12,IL1A,OSBPL6,HTR4,JPH3,IL1RL1,GDF15,TFAP2B,EPHA4,MPEG1,NRG1,RAPGEFL1,MMP8,KNDC1,S100A8,ACVR1C,HTR2A,FAM171B,FSTL4,CNGA4,PSTPIP2,PLAUR,SERPINB10,BCL3,CAMP,KIAA1033,TAF1D,BCL11A,…		Behavior	2.53E-10-2.35E-04	APBA2,SHH,GRM2,IL1A,SPTBN4,HTR4,BDNF,TRH,JPH3,POU2F2,GDF15,IL6,NRG1,LYNX1,P2RX2,NMU,UCN2,GRIA2,PLAUR,P2RX5,NCF1,IL1RN,CDKN1A,ADRA2C,SEZ6L,PTGER2,VGF,ADORA2A,LRRTM1,MMP9		Vitamin and Mineral Metabolism	6.75E-08-1.5E-03	GCGR,UCN2,BDNF,PPP1R1B,GDF15,PROC,CCL20,Cyp2g1,IL6,CRHR1,Nppb,MAG,PEX5L,RYR3,CALCR,XCL1,RYR1,PTGER2,VGF,CALB1,MMP9,FGF5,HTR2A		Cellular Assembly and Organization	2.88E-08-3.96E-03	LHX2,BDNF,TRIM9,GDF15,CHRNB4,POPDC2,MYL6B,EPHA4,IL6,DCDC2,TNN,PEX5L,FGD4,REM2,MMP12,RET,KCNA1,CHRNA3,GRIK1,ULK4,GRIK3,RYR2,PLAUR,MYH7,IFNA4,ROBO3,FGF1,MET,CNIH2,UBQLN2,MAG,GLRA1,CDKN1A,DPP6,VGF		Cellular Development	7.68E-07-3.83E-03	SHH,CACNA1S,LHX2,BTC,CD3E,SLC9A3,RIT2,IL6,CLDN6,TNN,LECT1,KIF1A,CDK5R2,CR2,PBLD,WT1,AQP5,COL2A1,RRM2,MYH7,PTGDS,RHBDD1,LRTM2,BRSK2,MET,RERE,IL1RN,SEZ6L,FGF5,CELA1,HTR4,SLC17A6,POU2F2,BDNF,EPHA4,BCL11B,Nppb,DCDC2,CPEB3,MAL,ARHGAP19,PRKAA2,REM2,ACVR1C,KCNA1,HTR2A,NRP2,BARHL2,PSTPIP2,PROC,NPPC,PLAUR,ROBO3,CD3D,FGF1,MRAP,FA2H,MAG,SLC14A1,CDKN1A,SLC25A27,TCF23,VGF,GJB1,MMP9,PPARGC1A		Cell Morphology	1.49E-06-3.76E-03	SHH,CD3E,RIT2,SLC9A3,CLDN19,IL6,AGTPBP1,PGR,PEX5L,SEZ6,RET,SFTPA1,GRIK1,CR2,ARHGEF4,ADD2,PPP1R1B,ULK4,COL2A1,MYH7,IFNA4,PTGDS,MET,IL1RN,ITGA7,LHX4,LTBP2,HTR4,CLDN15,BDNF,NEFL,LEPR,Mcpt1,EPHA4,FOXD3,DCDC2,AQP3,Dmd,MAL,REM2,MRAP2,KCNA1,NMU,HTR2A,LOC102723475,Nefm,UCN2,GRIK3,PSTPIP2,DRD5,PLAUR,NFASC,SLC18A2,ROBO3,SLC5A3,APLP2,FA2H,RSPH1,MAG,SLC14A1,NTSR2,CDKN1A,RDH12,VGF,GJB1,MMP9,ARHGAP8/PRR5-ARHGA…			Psychological Disorders	1.32E-10-1.7E-03	ADRA2B,CHGA,GPD1,ABAT,IL6,SH3GL2,HMGCS2,FGG,LIFR,ACSBG1,KCNK1,RET,GRIK1,GRM1,RHOBTB3,GRIA2,MYH7,CKMT1A/CKMT1B,C4orf22,ACTA2,ADCYAP1R1,VSNL1,HTR4,BDNF,CA14,CAP2,MRPS22,GRIP2,KAZN,LGR5,TAC1,EPHA4,CA5A,BCL11B,SLC6A13,FOXD3,CNTNAP2,MAL,MRAP2,DEGS2,KCNA1,NMU,HTR2A,LOC102723475,GPR83,PVALB,CHRNA4,UCN2,MYOM2,GRIK3,SLC18A2,SNAP25,NKAIN2,PSME1,PTPRU,MAG,SLC14A1,CORO2A,CHRNE,BCAS1,ARPP21,VGF,GLDC,MMP9
Skeletal and Muscular System Development and Function	2.71E-05-4.74E-03	CXCL3,Gulo,BTC,IL6,SLC9A1			Cellular Movement	2.28E-07-2.47E-03	CXCL3,GRB7,CCL20,PLAUR,EPHA4,Cxcl3,IL6,CSF2		Hematological System Development and Function	2.49E-11-1.23E-04	SOCS1,SHH,IL1A,SELL,HTR4,MMP3,Saa3,BDNF,IL1RL1,SMAD3,KLRB1,JAM2,CCL20,EPHA4,IL6,FGG,NRG1,CXCL3,MMP8,Sectm1b,ALPP,FGF23,FOSL1,Cxcl3,NMU,UCN2,S1PR5,PSTPIP2,PTGS1,PLAUR,CXCL6,AQP9,REG3G,Gulo,SLC14A1,BCL11A,IL1RN,CDKN1A,PTGER2,VGF,CSF2,ADORA2A,MMP9,IL11		Organismal Injury and Abnormalities	2.64E-11-2.25E-04	ABCD2,PRKACB,PHLDA1,SOCS1,SHH,SELL,HTR2B,MMP3,KLRB1,NRK,CCL20,PRR15L,IL6,PANX1,MSX2,AGTPBP1,NPTX1,IL1R2,CXCL3,LTB4R,MLC1,TNN,GPR4,ITGA11,AJAP1,ERAL1,FOSL1,P2RX2,ACPP,FAM83G,CSF3R,KCNH8,PRICKLE2,MAPK4,GRIA2,RRM2,PCDH15,IFNA4,MET,NCF1,ASGR1,ACTA2,IL1RN,DPP6,PTGER2,LGALS12,IL1A,OSBPL6,HTR4,KCNE3,JPH3,IL1RL1,TFAP2B,GDF15,EPHA4,Nppb,MPEG1,NRG1,MPPED2,RAPGEFL1,MMP8,KNDC1,FGF23,S100A8,ACVR1C,HTR2A,FAM17…		Digestive System Development and Function	6.22E-09-1.21E-03	APBA2,IL1A,UCN2,HTR4,POU2F2,TRH,JPH3,BDNF,GDF15,IL6,SLC14A1,IL1RN,SLC14A2,CDKN1A,ADORA2A,MMP9,IL11,NMU		Cell-To-Cell Signaling and Interaction	1.02E-07-5.23E-03	PRKACB,LHX2,BDNF,GDF15,CCL20,EPHA4,IL6,PANX1,DAB1,KIF1A,RYR3,ST6GALNAC2,ADGRB1,MYBL2,CALB1,HTR2A,ARHGEF4,ADD2,UCN2,PPP1R1B,PROC,COL2A1,PLAUR,CRHR1,Ccl9,MET,UBQLN2,MAG,IL1RN,CDKN1A,CALCR,PTGER2,VGF,FGA,MMP9		Cellular Function and Maintenance	2.88E-08-3.96E-03	GCGR,LHX2,CD3E,TRIM9,SLC9A3,IL6,CLDN7,PANX1,CD8A,GRIA4,TNN,PEX5L,LECT1,KCNK1,Cxcl3,RET,CHRNA3,GRIK1,ULK4,CACNA1C,IFNA4,MET,GAST,IL1RN,GLRA1,DPP6,FZD5,PTGER2,S100G,FGF5,HTR4,BDNF,GDF15,CHRNB4,EPHA4,POPDC2,DCDC2,FGD4,REM2,MMP12,KCNA1,NMU,HTR2A,UCN2,RYR2,GRIK3,PLAUR,USP30,ROBO3,FGF1,CNIH2,ALB,UBQLN2,MAG,SLC14A1,CDKN1A,SLC25A27,G6PC,VGF,MMP9		Cellular Growth and Proliferation	7.68E-07-3.83E-03	SHH,CACNA1S,LHX2,CD3E,BTC,RIT2,CLDN7,SH3GL2,IL6,CLDN6,MTTP,TNN,LECT1,Sectm1b,KIF1A,CDK5R2,ST6GALNAC2,CR2,PBLD,WT1,AQP5,SHBG,RRM2,COL2A1,NRG4,MYH7,PTGDS,LRTM2,BRSK2,MET,RERE,IL1RN,SEZ6L,FGF5,CELA1,MYH6,CLDN15,HTR4,SLC17A6,BDNF,POU2F2,EPHA4,BCL11B,TTK,Nppb,DCDC2,CPEB3,REM2,XCL1,KCNA1,ACVR1C,HTR2A,BARHL2,UCN2,NRP2,PSTPIP2,NPPC,PROC,PLAUR,ROBO3,CD3D,FGF1,MRAP,FA2H,PTPRU,TAF1D,MAG,SLC14A1,TSPAN1,CDKN1…		Nervous System Development and Function	1.49E-06-4.64E-03	SHH,BTC,RIT2,CLDN19,IL6,AGTPBP1,FGG,PGR,PEX5L,SEZ6,KIF1A,RET,SFTPA1,GRIK1,ADD2,PPP1R1B,ULK4,COL2A1,PPP1R17,PTGDS,IFNA4,LRTM2,MET,IL1RN,CBLN2,ITGA7,TMEM158,FGF5,LHX4,HTR4,LEPR,BDNF,NEFL,EPHA4,DCDC2,Dmd,MAL,SLC6A17,REM2,KCNA1,NMU,HTR2A,LOC102723475,Nefm,BARHL2,GRIK3,CRTAC1,PLAUR,DRD5,NFASC,ROBO3,SLC18A2,SLC5A3,MRAP,APLP2,FA2H,MAG,NTSR2,CDKN1A,RDH12,VGF,GJB1,MMP9			Cell-To-Cell Signaling and Interaction	3.86E-10-2.25E-03	ADRA2B,KCND2,SHH,CHGA,LHX2,CD3E,ABAT,PMP2,PCDHB14,SH3GL2,IL6,ADAM8,FGG,LIFR,KIF1A,SPTB,RET,Klra5 (includes others),SNAP91,GRIK1,CR2,GRM1,COL2A1,GRIA2,NEFH,GPR176,MR1,MET,F10,ADCYAP1R1,PTGER2,HTR4,KCNK3,BDNF,TRH,JPH3,IL1RL1,TAC1,EPHA4,BCL11B,SLC6A13,CNTNAP2,FGD4,MRAP2,KCNA1,HTR2A,NMU,PVALB,CHRNA4,UCN2,GRIK3,PLAUR,NFASC,VIP,SLC18A2,CD3D,SNAP25,RASGRP4,PSME1,MAG,CDKN1A,CHRNE,VGF,GJB1,MMP9
Tissue Development	2.71E-05-5.08E-03	CXCL3,Gulo,BTC,STEAP2,IL6,SLC9A1			Immune Cell Trafficking	2.28E-07-2.47E-03	CXCL3,PLAUR,CCL20,EPHA4,Cxcl3,IL6,CSF2		Tissue Morphology	2.49E-11-1.24E-04	SOCS1,SHH,IL1A,SELL,MMP3,HTR4,BDNF,IL1RL1,SMAD3,PTH2R,JAM2,CCL20,EPHA4,IL6,FGG,NRG1,CXCL3,ESRRG,MMP8,FGF23,HPGD,HOMER1,NMU,S1PR5,PSTPIP2,PTGS1,PLAUR,CXCL6,REG3G,Gulo,PAK3,BCL11A,SLC14A1,IL1RN,CDKN1A,PTGER2,CSF2,VGF,ADORA2A,MMP9,IL11		Cardiovascular Disease	4.33E-11-1.7E-04	SOCS1,IL1A,SELL,HTR2B,MMP3,KCNE3,IL1RL1,GDF15,IL6,PANX1,MPPED2,CXCL3,LTB4R,SAMD12,MMP8,FGF23,S100A8,HTR2A,CSF3R,UCN2,GRIA2,RRM2,PLAUR,NCF1,ACTA2,IL1RN,CDKN1A,OPRK1,DPP6,ADRA2C,PTGER2,CEMIP,KDR,CSF2,ADORA2A,MMP9,IL11		Hematological System Development and Function	2.09E-08-1.22E-03	SHH,IL1A,LHX2,HTR4,Saa3,KCNE3,TRH,BDNF,IL1RL1,POU2F2,KLRB1,GDF15,CCL20,DDIAS,IL6,PANX1,CD8A,NRG1,ESRRG,CCNA1,MYO9B,MMP8,Sectm1b,Cxcl3,SFTPA1,NMU,S1PR5,UCN2,PSTPIP2,P2RX5,PLAUR,NCF1,SLC14A1,IL1RN,BCL11A,CDKN1A,PTGER2,VGF,ADORA2A,MMP9,IL11		Nervous System Development and Function	1.02E-07-5.42E-03	PRKACB,HTR4,LHX2,BTC,BDNF,TAL1,GDF15,EPHA4,IL6,PANX1,DAB1,TNN,PDLIM5,KIF1A,RYR3,SLC6A17,FGD4,ADGRB1,Hmga2,REM2,ST8SIA2,RYR1,CALB1,ENHO,HTR2A,ADD2,S1PR5,PPP1R1B,PROC,COL2A1,PCDH15,PLAUR,CRHR1,ROBO3,MET,UBQLN2,MAG,IL1RN,CDKN1A,PTGER2,FGA,VGF,TMEM158,MMP9,FGF5		Nervous System Development and Function	1.21E-07-3.98E-03	LHX2,BTC,TRIM9,IL6,PANX1,Kcnn2,GRIA4,TNN,PEX5L,MYT1L,RET,CHRNA3,GRIK1,S1PR5,ULK4,NKX2-2,COL2A1,CACNA1C,PTGDS,IFNA4,LRTM2,MET,GAST,IL1RN,GLRA1,DPP6,PTGER2,FGF5,HTR4,BDNF,GDF15,ANXA9,CHRNB4,EPHA4,DCDC2,MAL,SLC6A17,FGD4,REM2,MMP12,KCNA1,NMU,HTR2A,GRIK3,RYR2,CRTAC1,PLAUR,ROBO3,FGF1,CNIH2,ALB,UBQLN2,FA2H,KCNQ2,MAG,CDKN1A,VGF,MMP9		Embryonic Development	7.68E-07-3.83E-03	SHH,CELA1,MYH6,CACNA1S,LHX2,CD3E,HTR4,BTC,SLC17A6,BDNF,EPHA4,IL6,BCL11B,CLDN6,Nppb,FGG,KIF1A,SLC6A17,CDK5R2,KCNA1,CR2,WT1,AQP5,NRP2,BARHL2,ULK4,PSTPIP2,COL2A1,PLAUR,NRG4,MYH7,ROBO3,CD3D,FGF1,MRAP,MET,F10,FA2H,IGSF3,MAG,IL1RN,RERE,CDKN1A,VGF,MMP9,PPARGC1A		Tissue Morphology	1.49E-06-4.57E-03	SHH,BTC,CD3E,IL6,PGR,KIF1A,SEZ6,RET,SFTPA1,CR2,ADD2,COL2A1,MYH7,PTGDS,IFNA4,PKN1,MR1,MET,F10,IL1RN,LHX4,CLDN15,HTR4,BDNF,NEFL,LEPR,POU2F2,RLBP1,EPHA4,MAL,MRAP2,XCL1,NMU,LOC102723475,GPR83,Nefm,BARHL2,PSTPIP2,PLAUR,NFASC,SLC18A2,SLC5A3,CD3D,APLP2,FA2H,REG3G,MAG,RSPH1,SLC14A1,CDKN1A,VGF,GJB1,MMP9			Nervous System Development and Function	3.86E-10-2.18E-03	ADRA2B,KCND2,SHH,CHGA,BTC,LHX2,CLDN19,IL6,PCDHB14,SH3GL2,AGTPBP1,FGG,LIFR,TNN,PEX5L,KIF1A,NGB,RET,SNAP91,GRIK1,GRM1,ULK4,GRIA2,COL2A1,NEFH,PPP1R17,GPR176,PTGDS,CKMT1A/CKMT1B,MET,SOSTDC1,ADCYAP1R1,CBLN2,PTGER2,VSNL1,TMEM158,FGF5,KCNK3,HTR4,JPH3,BDNF,TRH,TAC1,EPHA4,BCL11B,DCDC2,CNTNAP2,MAL,SLC6A17,FGD4,REM2,MRAP2,KCNA1,ACVR1C,HTR2A,NMU,LOC102723475,PVALB,CHRNA4,GRIK3,CRTAC1,PLAUR,NFASC,SLC18A2,VIP,…
Cardiovascular System Development and Function	2.96E-05-4.74E-03	Gulo,BTC,IL6,SLC9A1			Gastrointestinal Disease	1.58E-06-2.33E-03	CXCL3,RECQL4,CCL20,PLAUR,EPHA4,IL6,CSF2		Cellular Movement	2.9E-11-1.24E-04	SOCS1,SHH,PHLDA1,IL1A,SELL,MMP3,IL1RL1,BDNF,Saa3,SMAD3,JAM2,CCL20,EPHA4,IL6,NRG1,CXCL3,MMP8,GRB7,ALPP,FGD4,HPGD,FOSL1,Cxcl3,NMU,S1PR5,PLAUR,CXCL6,AQP9,ASGR1,PAK3,IL1RN,CDKN1A,PTGER2,CSF2,VGF,ADORA2A,MMP9,IL11,ARHGAP8/PRR5-ARHGAP8		Inflammatory Disease	6.88E-11-2.16E-04	SHH,SOCS1,SELL,IL1A,HTR2B,MMP3,IL1RL1,Saa3,KLRB1,CCL20,EPHA4,IL6,PANX1,NRG1,IL1R2,CXCL3,LTB4R,FCN1,MMP8,S100A8,HTR2A,PHACTR3,CSF3R,S1PR5,PSTPIP2,GRIA2,RRM2,PCDH15,PLAUR,BCL3,AQP9,NCF1,CAMP,ACTA2,IL1RN,CDKN1A,OPRK1,CYSLTR1,DPP6,ADRA2C,PTGER2,KDR,CEMIP,CSF2,ADORA2A,MMP9		Tissue Morphology	2.09E-08-1.28E-03	SHH,IL1A,HTR4,LHX2,IL1RL1,BDNF,POU2F2,TRH,GDF15,CCL20,DDIAS,IL6,PANX1,CD8A,NRG1,ESRRG,MYO9B,LYNX1,MMP8,PRND,SFTPA1,NMU,UCN2,S1PR5,PSTPIP2,GRIA2,P2RX5,PLAUR,CLASP2,BCL11A,SLC14A1,IL1RN,CDKN1A,PTGER2,VGF,ADORA2A,MMP9,IL11		Tissue Morphology	1.08E-07-5.26E-03	GCGR,LHX2,CLDN15,BTC,HTR4,POU2F2,BDNF,GDF15,TAL1,CCL20,DDIAS,EPHA4,IL6,PANX1,TNN,GNB3,KIF1A,RYR3,ST6GALNAC2,ADGRB1,Hmga2,ST8SIA2,XCL1,MYBL2,RYR1,GPR83,ADD2,S1PR5,UCN2,PROC,PSTPIP2,COL2A1,PLAUR,MYH7,CRHR1,PKN1,Ccl9,MET,Gulo,UBQLN2,MAG,SLC14A1,IL1RN,CDKN1A,CALCR,PTGER2,FOXF1,VGF,MMP9		Skeletal and Muscular System Development and Function	1.26E-07-2.14E-03	BTC,BDNF,GDF15,CHRNB4,ARG2,MYL6B,IL6,PANX1,Nppb,ANK2,KCNA1,CHRNA3,NMU,UCN2,MYOM2,RYR2,COL2A1,CACNA1C,PLAUR,MYH7,PTGDS,Ccl9,FGF1,MET,ALB,Gulo,IL1RN,GLRA1,CDKN1A,PTGER2,MMP9		Organ Development	7.68E-07-3.83E-03	SHH,CACNA1S,CD3E,LHX2,BTC,IL6,CLDN6,MTTP,KIF1A,CDK5R2,CR2,WT1,ULK4,COL2A1,NRG4,MYH7,PTGDS,MET,ACTA2,RERE,IL1RN,FGF5,CELA1,MYH6,HTR4,CLDN15,BDNF,SLC17A6,EPHA4,BCL11B,Nppb,SLC6A17,PNPLA3,XCL1,KCNA1,UCN2,NRP2,BARHL2,COL12A1,PROC,PSTPIP2,PLAUR,ROBO3,CD3D,FGF1,FA2H,CDKN1A,MMP9,PPARGC1A		Neurological Disease	2.1E-06-4.9E-03	SHH,BTC,RIT2,CLDN19,IL6,AGTPBP1,FGG,PGR,SEZ6,KIF1A,KCNK1,CFI,RET,GRIK1,ZNF532,PPP1R1B,ULK4,RHOBTB3,RRM2,PPP1R17,MYH7,PTGDS,MET,F10,C4orf22,ACTA2,IL1RN,AGAP3,ITGA7,TMEM158,FGF5,HTR4,BDNF,NEFL,LEPR,CA14,KAZN,EPHA4,DCDC2,MAL,DEGS2,KCNA1,HTR2A,LOC102723475,GPR83,Nefm,GRIK3,PSTPIP2,PLAUR,DRD5,SLC18A2,NKAIN2,F9,APLP2,FA2H,MAG,NTSR2,SLC14A1,CDKN1A,RDH12,BCAS1,GLDC,VGF,GJB1,MMP9			Molecular Transport	9.13E-10-1.52E-03	KCND2,ADRA2B,SHH,THEM5,LOC100911216/Pcsk1,CHGA,CD3E,SLC9A3,ABAT,SLC36A2,PMP2,CLDN7,IL6,SLC22A6,FGG,ANO9,ACSBG1,PEX5L,KCNK1,NGB,LSS,RET,Prss30,SNAP91,CR2,GRIK1,GRM1,GRIA2,PTGDS,CKMT1A/CKMT1B,MET,CLCN5,ADCYAP1R1,AGAP3,PTGER2,VSNL1,FGF5,LTBP2,KCNK3,CA14,BDNF,TRH,GRIP2,LGR5,TAC1,EPHA4,BCL11B,SLC6A13,SLC6A17,MAL,XCL1,PNPLA3,MRAP2,KCNA1,NMU,HTR2A,LOC102723475,PVALB,CHRNA4,UCN2,PLAUR,SLC34A2,SLC18A2,VIP…
Organ Morphology	2.96E-05-4.74E-03	CXCL3,BTC,IL6,SLC9A1			Immunological Disease	1.58E-06-2.33E-03	CXCL3,GRB7,PLAUR,CCL20,EPHA4,IL6,CSF2		Immune Cell Trafficking	2.9E-11-1.14E-04	SOCS1,SELL,IL1A,MMP3,BDNF,Saa3,IL1RL1,KLRB1,SMAD3,JAM2,CCL20,EPHA4,IL6,FGG,NRG1,CXCL3,MMP8,ALPP,FOSL1,Cxcl3,NMU,S1PR5,PLAUR,CXCL6,AQP9,IL1RN,CDKN1A,PTGER2,CSF2,ADORA2A,MMP9,IL11		Cellular Movement	9.94E-11-2.03E-04	PHLDA1,SOCS1,SHH,SELL,HTR2B,MMP3,Saa3,CCL20,IL6,MSX2,NPTX1,CXCL3,LTB4R,TNN,AJAP1,FOSL1,Cxcl3,CSF3R,S1PR5,RRM2,GRIA2,MET,AQP9,NCF1,ASGR1,ACTA2,IL1RN,PTGER2,IL1A,IL1RL1,TRH,KCNE3,GDF15,EPHA4,NRG1,MMP8,S100A8,HTR2A,UNC5C,PLAUR,CAMP,CDKN1A,CYSLTR1,KDR,CSF2,VGF,CEMIP,PLET1,ADORA2A,MMP9,ARHGAP8/PRR5-ARHGAP8,IL11		Drug Metabolism	1.31E-07-1.25E-03	SHH,GRM2,IL1A,UCN2,CHGB,BDNF,TRH,IL6,Nppb,NRG1,NCF1,IL1RN,ADRA2C,VGF,ADORA2A,MMP9		Digestive System Development and Function	2.41E-07-5.23E-03	CELA1,GCGR,LHX2,CLDN15,UCN2,HTR4,POU2F2,BDNF,SLC9A3,PROC,GDF15,IL6,CRHR1,CHST8,MET,IL1RN,SLC14A1,CDKN1A,FOXF1,FGA,FOXA3,MMP9,ENHO,HTR2A		Organismal Injury and Abnormalities	1.26E-07-3.96E-03	GCGR,BTC,CTSW,IL6,CLDN6,PANX1,GRIA4,ADAM8,RNF38,PEX5L,KCNK1,ANK2,ST6GALNAC2,LSS,MYT1L,CHRNA3,GRIK1,RRM2,NKX2-2,CACNA1C,MYH7,PNMAL2,TTI2,RHBDD1,C1QTNF4,SPATA20,MET,MEX3A,CRYBB1,GLRA1,AK4,PTGER2,CELA1,HTR4,BDNF,GDF15,RLBP1,KAZN,SLC16A13,EPHA4,RCOR2,TTK,LIN7A,SPATA21,MBL2,RASGEF1A,MAL,SLC6A17,FGD4,PPM1F,XCL1,KCNA1,TRAF1,NMU,EPHX4,HTR2A,CYP1A1,MOXD1,MYOM2,CASKIN1,EPB41L4B,PSTPIP2,CRTAC1,USP30,ROBO3,M…		Organismal Development	7.68E-07-3.83E-03	SHH,CACNA1S,LHX2,CD3E,BTC,SLC9A3,CA4,SH3GL2,CLDN7,IL6,CLDN6,MTTP,TNN,LECT1,KIF1A,ST6GALNAC2,CDK5R2,CR2,WT1,AQP5,ULK4,COL2A1,NRG4,MYH7,BRSK2,MET,IL1RN,RERE,FGF5,CELA1,MYH6,CLDN15,HTR4,SLC17A6,BDNF,RLBP1,EPHA4,BCL11B,Nppb,CPEB3,SLC6A17,PRKAA2,REM2,MRAP2,KCNA1,HTR2A,NRP2,BARHL2,COL12A1,NPPC,PROC,PSTPIP2,PLAUR,ROBO3,CD3D,FGF1,CHST8,MRAP,IGSF3,FA2H,SLC14A1,CDKN1A,RDH5,VGF,GJB1,MMP9,PPARGC1A		Molecular Transport	3.85E-06-3.43E-03	SHH,LOC100911216/Pcsk1,CD3E,SLC9A3,PMP2,CLDN7,IL6,FGG,PEX5L,KCNK1,LSS,RET,SFTPA1,Prss30,CR2,GRIK1,ADD2,PPP1R1B,PTGDS,RHBDD1,SLC38A3,PKN1,Marcks,MET,IL1RN,AGAP3,FGF5,LTBP2,SPIRE2,LEPR,BDNF,CA14,EPHA4,SLC38A1,AQP3,MAL,SLC6A17,MRAP2,KCNA1,NMU,HTR2A,LOC102723475,UCN2,SLC18A2,SLC5A3,CHST8,APLP2,FA2H,MAG,SLC14A1,CDKN1A,Apoc1,RDH12,CLDN2,VGF,GJB1,MMP9			Lipid Metabolism	7.5E-09-1.94E-03	THEM5,CHGA,BTC,KCNK3,ABAT,TRH,BDNF,SLC9A3,SLC36A2,RLBP1,TAC1,LGR5,PMP2,CLDN7,BCL11B,IL6,SLC6A13,ACSBG1,PEX5L,LSS,DEGS2,PNPLA3,RET,HTR2A,GRIK1,NMU,CR2,LOC102723475,PVALB,UCN2,GRM1,PTGDS,SLC34A2,VIP,SLC18A2,ELOVL6,SULT2B1,ST8SIA5,RASGRP4,CHST8,FA2H,Gulo,MAG,CDKN1A,ALPI,PTGER2,VSNL1,VGF,MMP9
Cell-To-Cell Signaling and Interaction	3.72E-05-5.08E-03	CXCL3,BTC,IL6,SLC9A1			Ophthalmic Disease	1.58E-06-3.7E-04	CXCL3,CCL20,EPHA4,CSF2		Cardiovascular Disease	4.04E-11-1.24E-04	SOCS1,IL1A,SELL,MMP3,UCN2,BDNF,IL1RL1,SMAD3,PTGS1,PLAUR,IL6,FGG,MPPED2,CXCL3,MESDC2,PAK3,KCNH7,IL1RN,MMP8,OPRK1,CDKN1A,FGF23,CACNB2,PTGER2,CSF2,ADORA2A,MMP9,IL11		Connective Tissue Disorders	2.82E-10-1.41E-04	SHH,SOCS1,SELL,IL1A,MMP3,IL1RL1,Saa3,KLRB1,CCL20,IL6,MSX2,IL1R2,CXCL3,LTB4R,FCN1,MMP8,S100A8,HTR2A,PHACTR3,CSF3R,PSTPIP2,RRM2,PCDH15,PLAUR,BCL3,AQP9,NCF1,CAMP,ACTA2,IL1RN,OPRK1,CDKN1A,ADRA2C,PTGER2,KDR,CEMIP,CSF2,ADORA2A,MMP9		Dermatological Diseases and Conditions	1.44E-07-1.32E-03	SHH,IL1A,LHX2,MMP8,CDKN1A,PLAUR,ADRA2C,GRIP1,IL6,MMP9		Cellular Assembly and Organization	3.13E-07-5.12E-03	PRKACB,SPIRE2,LHX2,BDNF,GDF15,MYL6B,EPHA4,IL6,TTK,DAB1,TEKT3,TNN,KIF1A,ADGRB1,FGD4,REM2,RYR1,ARHGEF4,PROC,PLAUR,PCDH15,MYH7,ROBO3,CRHR1,Marcks,MET,UBQLN2,MAG,CDKN1A,VGF,KIF11,ARHGAP8/PRR5-ARHGAP8		Cardiovascular Disease	1.31E-07-3.87E-03	BDNF,GDF15,UBASH3B,CHRNB4,POPDC2,ARG2,IL6,TTK,PANX1,GRIA4,ADAM8,VWA3B,LECT1,ANK2,PPM1F,RET,MMP12,KCNA1,CHRNA3,GRIK1,NMU,HTR2A,CYP1A1,UCN2,ULK4,RYR2,COL2A1,RRM2,PLAUR,CACNA1C,MYH7,PTGDS,ROBO3,FGF1,MET,F10,ALB,IL1RN,GLRA1,CDKN1A,DPP6,PTGER2,VGF,MMP9		Tissue Development	7.68E-07-3.83E-03	SHH,CACNA1S,CD3E,BTC,LHX2,RIT2,IL6,CLDN6,TNN,LECT1,KIF1A,CDK5R2,CR2,PBLD,WT1,ULK4,COL2A1,NRG4,MYH7,PTGDS,LRTM2,BRSK2,MET,IL1RN,RERE,SEZ6L,FGF5,CELA1,MYH6,HTR4,SLC17A6,BDNF,EPHA4,BCL11B,Nppb,DCDC2,CPEB3,SLC6A17,PRKAA2,REM2,KCNA1,HTR2A,NRP2,BARHL2,COL12A1,PSTPIP2,PROC,PLAUR,ROBO3,CD3D,FGF1,MRAP,FA2H,MAG,SLC14A1,CDKN1A,VGF,GJB1,MMP9,PPARGC1A		Digestive System Development and Function	6.28E-06-4.86E-03	CELA1,SHH,CLDN15,UCN2,HTR4,POU2F2,LEPR,BDNF,SLC9A3,IL6,SLC18A2,CHST8,MET,APLP2,SLC14A1,IL1RN,CDKN1A,MRAP2,MMP9,CR2,NMU,HTR2A			Small Molecule Biochemistry	7.5E-09-1.97E-03	ADRA2B,SHH,THEM5,CHGA,GPD1,BTC,SLC9A3,ABAT,SLC36A2,PMP2,CLDN7,IL6,ACSBG1,PEX5L,GADL1,LSS,RET,SNAP91,CR2,GRIK1,GRM1,MYH7,PTGDS,CKMT1A/CKMT1B,ELOVL6,MET,ADCYAP1R1,PTGER2,VSNL1,HTR4,KCNK3,BDNF,TRH,RLBP1,LGR5,TAC1,EPHA4,BCL11B,SLC6A13,DEGS2,PNPLA3,MRAP2,NMU,HTR2A,LOC102723475,PVALB,CHRNA4,UCN2,SLC34A2,SLC18A2,VIP,SNAP25,SULT2B1,RASGRP4,ST8SIA5,MRAP,CHST8,Gulo,FA2H,MAG,NTSR2,CDKN1A,SLC25A27,ALPI,GLDC,…
Cellular Movement	3.72E-05-4.74E-03	CXCL3,BTC,IL6,SLC9A1			Organismal Injury and Abnormalities	1.58E-06-2.33E-03	CXCL3,UBA7,IGSF21,RECQL4,GRB7,PLAUR,CCL20,EPHA4,IL6,CSF2,USP49		Cancer	3.19E-10-1.23E-04	PHLDA1,SHH,SOCS1,IL1A,SELL,MMP3,BDNF,IL1RL1,SMAD3,IL6,FGG,NRG1,ESRRG,CXCL3,GPR4,MMP8,KIAA1468,ALPP,FGD4,HPGD,FOSL1,CACNB2,KLK10,MAS1,PTGS1,PLAUR,CXCL6,ASGR1,BCL11A,IL1RN,OPRK1,CDKN1A,PTGER2,CSF2,ADORA2A,MMP9,IL11		Skeletal and Muscular Disorders	2.82E-10-1.41E-04	SHH,SOCS1,IL1A,HTR2B,MMP3,Saa3,IL1RL1,KLRB1,GDF15,CCL20,IL6,IL1R2,CXCL3,LTB4R,FCN1,MMP8,S100A8,PHACTR3,HTR2A,CSF3R,PSTPIP2,PLAUR,PCDH15,BCL3,NCF1,AQP9,CAMP,ACTA2,IL1RN,CDKN1A,OPRK1,ADRA2C,PTGER2,KDR,CEMIP,CSF2,ADORA2A,MMP9		Ophthalmic Disease	1.44E-07-1.44E-07	IL1A,MMP8,MMP9		Cellular Development	3.13E-07-5.74E-03	PRKACB,BTC,LHX2,SLC9A3,KLRB1,TAL1,CCL20,DDIAS,IL6,DAB1,PANX1,TNN,LECT1,Sectm1b,KIF1A,ST6GALNAC2,Hmga2,MYBL2,CALB1,ADD2,S1PR5,PPP1R1B,RRM2,COL2A1,PCDH15,MYH7,PKN1,MET,IL1RN,FOXF1,PTGER2,FOXA3,FGF5,CELA1,HTR4,POU2F2,BDNF,GDF15,EPHA4,Nppb,PDLIM5,ADGRB1,REM2,ST8SIA2,RYR1,XCL1,HTR2A,PROC,PSTPIP2,PLAUR,ROBO3,CRHR1,Ccl9,UBQLN2,Gulo,MAG,CDKN1A,CALCR,SLC25A27,TCF23,VGF,MMP9		Tissue Morphology	3.81E-07-3.98E-03	BMP15,GCGR,CD3E,LHX2,BTC,ARG2,DDIAS,IL6,PANX1,CD8A,ADAM8,TNN,ST6GALNAC2,RET,S1PR5,SHBG,NKX2-2,MYH7,PTGDS,IFNA4,MET,GAST,IL1RN,PTGER2,CLDN15,HTR4,BDNF,RLBP1,GDF15,EPHA4,MBL2,FGD4,XCL1,MMP12,HTR2A,NMU,TRAF1,GPR83,CYP1A1,PSTPIP2,PLAUR,FGF1,Ccl9,FA2H,Gulo,MAG,SLC14A1,CDKN1A,VGF,MMP9		Organismal Injury and Abnormalities	1.54E-06-3.8E-03	SHH,CACNA1S,ABAT,RIT2,CTSW,SLC36A2,SEL1L3,PMP2,IL6,CLDN6,FGG,RNF38,EPS8L1,PEX5L,KRT13,PRRT4,KIF1A,IGFLR1,CDK5R2,ST6GALNAC2,GCKR,LSS,RNF152,GRIK1,CR2,CACHD1,WT1,GRM8,RRM2,NRG4,MYH7,C1QTNF4,RHBDD1,BRSK2,MR1,MET,MEX3A,ACTA2,RERE,CRYBB1,CELA1,HTR4,BDNF,POU2F2,RLBP1,KAZN,EPHA4,SLC16A13,BCL11B,TTK,SPATA21,RASGEF1A,PNRC1,MAL,ARHGAP19,SLC6A17,FGD4,MORN5,XCL1,VEPH1,ACVR1C,KCNA1,EPHX4,HTR2A,NRP2,MOXD1,COL1…		Gastrointestinal Disease	1.05E-05-4.44E-03	SHH,BTC,RIT2,KLRB1,CTSW,IL6,HBE1,KRT13,ATG9A,PEX5L,KIF1A,KCNK1,LSS,SFTPA1,CR2,GRIK1,ARHGEF4,ADD2,PPP1R1B,RHOBTB3,DACT3,RRM2,MYH7,RHBDD1,C1QTNF4,MR1,MET,MEX3A,ACTA2,CRYBB1,LMOD2,TMEM158,ITGA7,CELA1,LTBP2,HTR4,LEPR,CA14,BDNF,POU2F2,RLBP1,EPHA4,SLC16A13,RCOR2,AQP3,RASGEF1A,CDYL,MAL,ARHGAP19,SLC6A17,XCL1,DEGS2,KCNA1,HTR2A,NMU,RHBDL3,MOXD1,CASKIN1,EPB41L4B,PSTPIP2,CRTAC1,DRD5,USP30,COL20A1,ROBO3,ST8SI…			Cell Death and Survival	8.4E-09-2.1E-03	KCND2,SHH,CHGA,BTC,LHX2,CD3E,IL6,SH3GL2,CLDN7,AGTPBP1,SLC22A6,ADAM8,LIFR,KIF1A,SPTB,CFI,NGB,RNF152,RET,CR2,GRM1,COL2A1,GRIA2,NEFH,PPP1R17,PTGDS,C1QTNF4,LDOC1,CKMT1A/CKMT1B,MET,ADCYAP1R1,MBD4,AGAP3,PTGER2,VSNL1,TMEM158,FGF5,KCNK3,POU2F2,JPH3,TRH,BDNF,IL1RL1,Mcpt1,LGR5,TAC1,EPHA4,BCL11B,FOXD3,DCDC2,MAL,XCL1,ACVR1C,HTR2A,LOC102723475,KRT14,UCN2,PLAUR,SLC18A2,VIP,SNAP25,SYCE3,MAG,CDKN1A,MS4A2,SLC25A2…
Hematological System Development and Function	3.72E-05-5.08E-03	CXCL3,Gulo,IL6,SLC9A1			Cancer	1.69E-06-2.33E-03	CXCL3,UBA7,IGSF21,RECQL4,GRB7,PLAUR,IL6,CSF2,USP49		Organismal Injury and Abnormalities	3.19E-10-1.24E-04	PHLDA1,SHH,SOCS1,SELL,MMP3,SMAD3,KLRB1,PTH2R,CCL20,IL6,FGG,IL1R2,CXCL3,ESRRG,GPR4,FOSL1,MAS1,ASGR1,IL1RN,PTGER2,IL1A,HTR4,BDNF,IL1RL1,EPHA4,Nppb,NRG1,MPPED2,KIAA1468,MMP8,ALPP,HPGD,FGF23,FGD4,CACNB2,KLK10,UCN2,PTGS1,PLAUR,CXCL6,Gulo,SLC14A1,KCNH7,OPRK1,CDKN1A,TRPV4,VGF,CSF2,ADORA2A,MMP9,SAMD9,IL11		Immune Cell Trafficking	4.51E-10-1.41E-04	SOCS1,SELL,IL1A,MMP3,Saa3,KCNE3,IL1RL1,KLRB1,GDF15,CCL20,EPHA4,IL6,PANX1,NPTX1,NRG1,CXCL3,LTB4R,MMP8,FOSL1,S100A8,Cxcl3,CSF3R,S1PR5,PLAUR,BCL3,IFNA4,MET,NCF1,AQP9,CAMP,IL1RN,CDKN1A,CYSLTR1,PTGER2,KDR,CSF2,ADORA2A,MMP9,IL11		Organismal Injury and Abnormalities	1.44E-07-1.42E-03	ZFP91,SHH,IL1A,SPTBN4,HTR4,LHX2,POU2F2,KCNE3,IL1RL1,BDNF,GDF15,IL6,PANX1,TTK,SLC22A6,Nppb,NRG1,ESRRG,SMPX,CCNA1,MMP8,LYNX1,GRB7,PRND,P2RX2,SFTPA1,ARHGEF4,UCN2,PSTPIP2,GRIA2,RRM2,PLAUR,SERPINB10,GRIP1,NCF1,CNGB1,IL1RN,SLC14A2,CDKN1A,ADRA2C,SEZ6L,PTGER2,VGF,ADORA2A,MMP9,KIF11,IL11		Cellular Function and Maintenance	3.13E-07-5.71E-03	PRKACB,GCGR,LHX2,SLC9A3,TAL1,CCL20,IL6,DAB1,PANX1,TEKT3,TNN,PEX5L,LECT1,KIF1A,RYR3,Hmga2,Cxcl3,CALB1,RNF152,ARHGEF4,ADD2,PPP1R1B,PCDH15,Marcks,PKN1,MET,IL1RN,PTGER2,FOXA3,KIF11,FGF5,SPIRE2,HTR4,POU2F2,BDNF,GDF15,EPHA4,TTK,FGD4,ADGRB1,REM2,RYR1,HTR2A,UCN2,PROC,PLAUR,USP30,ROBO3,CRHR1,CNIH2,UBQLN2,MAG,SLC14A1,CDKN1A,CALCR,SLC25A27,VGF,MMP9,ARHGAP8/PRR5-ARHGAP8		Cellular Growth and Proliferation	5.8E-07-3.84E-03	BMP15,GCGR,LHX2,CD3E,BTC,TRIM9,KLRB1,DDIAS,IL6,CLDN7,Kcnn2,PANX1,CD8A,CLDN6,TNN,LECT1,Sectm1b,ANK2,ST6GALNAC2,RET,CHRNA3,S1PR5,SHBG,NKX2-2,RRM2,COL2A1,CACNA1C,MYH7,IFNA4,PTGDS,LRTM2,MET,GAST,IL1RN,AK4,FZD5,PTGER2,KIF11,FGF5,CELA1,HTR4,CLDN15,BDNF,GDF15,EPHA4,TTK,Nppb,DCDC2,MBL2,REM2,XCL1,MMP12,KCNA1,NMU,TRAF1,HTR2A,CYP1A1,UCN2,PSTPIP2,RYR2,PLAUR,ROBO3,FGF1,SYCE3,SEBOX,ALB,KCNQ2,Gulo,FA2H,UBQLN2,T…		Nutritional Disease	1.85E-06-1.1E-03	MYH6,HTR4,BDNF,ABAT,SLC17A6,CA4,IL6,KCNJ11,PRKAA2,MRAP2,GRIK1,HTR2A,WT1,UCN2,SHBG,GRM8,NPPC,PROC,NFASC,F10,IL1RN,CDKN1A,VGF,MMP9,PPARGC1A		Organismal Injury and Abnormalities	1.17E-05-4.75E-03	SHH,RIT2,CTSW,CMTM4,PMP2,IL6,CLDN6,FGG,HBE1,PEX5L,KRT13,ATG9A,KIF1A,KCNK1,LSS,SFTPA1,CR2,GRIK1,ARHGEF4,ADD2,PPP1R1B,DACT3,RHOBTB3,RRM2,MYH7,C1QTNF4,RHBDD1,MR1,MEX3A,MET,ACTA2,CRYBB1,LMOD2,CBLN2,TMEM158,ITGA7,CELA1,LTBP2,HTR4,POU2F2,CA14,BDNF,LEPR,RLBP1,KAZN,SLC16A13,EPHA4,RCOR2,AQP3,RASGEF1A,CDYL,MAL,ARHGAP19,SLC6A17,DEGS2,XCL1,KCNA1,NMU,HTR2A,EPHX4,LOC102723475,RHBDL3,MOXD1,EPB41L4B,CASKIN1,PSTP…			Cancer	1.34E-08-2.11E-03	KCND2,SHH,THEM5,CHGA,ADAMTS8,GPD1,BTC,ABAT,CTSW,SLC36A2,IGF2BP3,PMP2,IL6,PCDHB14,CLDN6,ADAM8,FGG,LIFR,RNF38,KRT13,PEX5L,KCNK1,KIF1A,SPTB,LMOD3,LSS,NGB,RNF152,GRIK1,CR2,RHOBTB3,NEFH,MYH7,GPR176,C1QTNF4,LDOC1,MR1,CLCN5,MEX3A,MET,SOSTDC1,ACTA2,TRIM63,CRYBB1,LMOD2,MBD4,CBLN2,PTGER2,VSNL1,TMEM158,ZNF276,LTBP2,HTR4,CA14,POU2F2,BDNF,JPH3,IL1RL1,CAP2,TRH,RLBP1,TAC1,KAZN,SLC16A13,EPHA4,BCL11B,SPATA21,CNTN…
Immune Cell Trafficking	3.72E-05-4.4E-03	CXCL3,IL6			Cellular Development	1.69E-06-2.57E-03	CXCL3,RECQL4,GRB7,CCL20,PLAUR,EPHA4,IL6,UBTF,CSF2		Infectious Diseases	6.5E-10-7.8E-08	SOCS1,MMP3,IL1RL1,SMAD3,PTGS1,PLAUR,IL6,CXCL6,NRG1,CXCL3,AQP9,ASGR1,REG3G,FCN1,IL1RN,MMP8,CSF2,MMP9		Tissue Development	1.31E-09-2.06E-04	ABCD2,SHH,SOCS1,SELL,HTR2B,MMP3,WNT16,CCL20,IL6,CLDN6,AGTPBP1,MSX2,CXCL3,LTB4R,TNN,ITGA11,FOSL1,P2RX2,CSF3R,S1PR5,PLPPR5,PRICKLE2,PCDH15,IFNA4,MET,NCF1,IL1RN,PTGER2,LGALS12,IL1A,HTR4,IL1RL1,TRH,TFAP2B,GDF15,UBASH3B,EPHA4,Nppb,NRG1,NTNG1,MMP8,KNDC1,FGF23,S100A8,PEX11A,HTR2A,UNC5C,PSTPIP2,PLAUR,BCL3,KATNAL1,REG3G,CAMP,BCL11A,CDKN1A,CYSLTR1,VGF,KDR,CSF2,ADORA2A,MMP9,IL11		Inflammatory Response	1.44E-07-1.13E-03	IL1A,Saa3,KCNE3,BDNF,IL1RL1,KLRB1,GDF15,CCL20,IL6,CD8A,NRG1,MYO9B,STEAP2,MMP8,GRB7,Cxcl3,P2RX2,SFTPA1,NMU,S1PR5,PSTPIP2,RRM2,GRIA2,PLAUR,NCF1,BCL11A,IL1RN,CDKN1A,PTGER2,ADORA2A,MMP9,IL11		Cellular Growth and Proliferation	3.13E-07-5.74E-03	PRKACB,GCGR,LHX2,BTC,KLRB1,TAL1,CCL20,DDIAS,IL6,PANX1,DAB1,CLDN6,TNN,LECT1,Sectm1b,KIF1A,ST6GALNAC2,Hmga2,MYBL2,CALB1,PBLD,S1PR5,ADD2,PPP1R1B,RRM2,COL2A1,PCDH15,KCNG2,MYH7,PKN1,MET,IL1RN,PTGER2,FOXF1,FOXA3,TM4SF20,KIF11,FGF5,CELA1,CLDN15,HTR4,POU2F2,BDNF,GDF15,EPHA4,TTK,Nppb,PDLIM5,ADGRB1,ST8SIA2,REM2,XCL1,RYR1,HTR2A,UCN2,PSTPIP2,PROC,PLAUR,ROBO3,CRHR1,Gulo,UBQLN2,TAF1D,MAG,SLC14A1,CDKN1A,CALCR,S…		Neurological Disease	7.88E-07-3.85E-03	BTC,TRIM9,DNAI1,IL6,CD8A,GRIA4,ADAM8,RNF38,ACSBG1,TNN,KCNK1,ANK2,MYT1L,RET,CHRNA3,GRIK1,S1PR5,ULK4,RRM2,NKX2-2,CACNA1C,MYH7,PTGDS,MET,F10,IL1RN,GLRA1,DPP6,PTGER2,FGF5,HTR4,BDNF,GDF15,KAZN,CHRNB4,EPHA4,FBP2,MAL,FGD4,KCNA1,HTR2A,GPR83,CYP1A1,MYOM2,PSTPIP2,RYR2,GRIK3,PLAUR,FGF1,ALB,PSME1,UBQLN2,FA2H,KCNQ2,MAG,SLC14A1,SBF1,CDKN1A,G6PC,BCAS1,VGF,MMP9		Tissue Morphology	2.07E-06-3.43E-03	SHH,BTC,LHX2,CD3E,PTH2R,IL6,SH3GL2,MTTP,TNN,CDK5R2,ST6GALNAC2,CR2,WT1,SHBG,COL2A1,NRG4,MYH7,PTGDS,MR1,BRSK2,MET,F10,RERE,IL1RN,MYH6,CLDN15,HTR4,BDNF,SLC17A6,POU2F2,RLBP1,EPHA4,BCL11B,CPEB3,KCNJ11,MAL,PRKAA2,FGD4,MRAP2,XCL1,ACVR1C,HTR2A,GPR83,NRP2,BARHL2,PROC,PSTPIP2,PLAUR,NFASC,CD3D,FGF1,FA2H,MAG,SLC14A1,CDKN1A,VGF,GJB1,MMP9,PPARGC1A		Cell-To-Cell Signaling and Interaction	1.39E-05-4.81E-03	SHH,CD3E,RIT2,CLDN19,KLRB1,PMP2,IL6,FGG,KIF1A,SEZ6,RET,Klra5 (includes others),SFTPA1,CR2,GRIK1,ARHGEF4,ADD2,PPP1R1B,DACT3,COL2A1,IFNA4,LRTM2,MR1,MET,F10,IL1RN,CBLN2,HTR4,BDNF,NEFL,LEPR,EPHA4,MRAP2,KCNA1,HTR2A,NMU,Nefm,UCN2,GRIK3,DRD5,PLAUR,NFASC,SLC18A2,CD3D,SLC5A3,F9,APLP2,GP9,MAG,CDKN1A,CLDN2,VGF,GJB1,MMP9			Dermatological Diseases and Conditions	1.41E-08-2.1E-03	KCND2,SHH,THEM5,ADAMTS8,ABAT,SLC36A2,IGF2BP3,IL6,PCDHB14,FGG,LIFR,PEX5L,KRT13,KCNK1,KIF1A,SPTB,RNF152,GRIK1,CR2,NEFH,GPR176,MYH7,MET,CBLN2,PTGER2,LTBP2,HTR4,IL1RL1,TRH,JPH3,CAP2,EPHA4,BCL11B,SPATA21,CNTNAP2,UGT2A1,SLC6A17,FGD4,XCL1,DEGS2,KCNA1,ACVR1C,EPHX4,HTR2A,MYOM2,COL12A1,CASKIN1,PSTPIP2,COL20A1,ST8SIA5,Gulo,FA2H,IGSF3,MAG,CDKN1A,MS4A2,CORO2A,ALPI,ADRA2B,ACSM2A,LHX2,CD3E,SLC9A3,SH3GL2,CBLC,HM…
Connective Tissue Disorders	5.19E-05-4.74E-03	CXCL3,Gulo,BTC,STEAP2,IL6,SLC9A1			Hematopoiesis	1.69E-06-2.47E-03	CXCL3,PLAUR,CCL20,IL6,CSF2		Immunological Disease	6.63E-10-1.23E-04	SOCS1,SHH,IL1A,SELL,MMP3,Saa3,IL1RL1,BDNF,SMAD3,KLRB1,PTH2R,CCL20,EPHA4,IL6,MPEG1,NRG1,IL1R2,CXCL3,FCN1,MMP8,GRB7,CACNB2,FOSL1,KLK10,PTGS1,PLAUR,PCDH15,CXCL6,AQP9,BCL11A,IL1RN,CDKN1A,OPRK1,PTGER2,CSF2,ADORA2A,MMP9,IL11		Cellular Development	1.57E-09-2.16E-04	PRKACB,PHLDA1,SHH,SOCS1,SELL,HTR2B,MMP3,KLRB1,WNT16,CCL20,IL6,CLDN6,PANX1,MSX2,AGTPBP1,CXCL3,TNN,ITGA11,Sectm1b,ERAL1,FOSL1,P2RX2,ACPP,CSF3R,S1PR5,PRICKLE2,PLPPR5,RRM2,PCDH15,IFNA4,RHBDD1,MET,NCF1,IL1RN,PTGER2,LGALS12,TM4SF20,IL1A,HTR4,TRH,IL1RL1,TFAP2B,GDF15,UBASH3B,EPHA4,Nppb,NRG1,NTNG1,MMP8,STEAP2,KNDC1,FGF23,S100A8,ACVR1C,PEX11A,UNC5C,HTR2A,PSTPIP2,PLAUR,BCL3,REG3G,CAMP,BCL11A,OPRK1,CDKN1A,CY…		Nervous System Development and Function	1.94E-07-1.48E-03	SHH,APBA2,GRM2,IL1A,RNF165,SPTBN4,LHX2,HTR4,JPH3,TRH,BDNF,GDF15,IL6,PANX1,NRG1,LYNX1,PRND,P2RX2,SFTPA1,NMU,S1PR5,CRTAC1,GRIA2,P2RX5,PLAUR,CLASP2,BRSK2,CNIH2,NCF1,SS18L1,BCL11A,IL1RN,CDKN1A,CBLN2,ADRA2C,PTGER2,SEZ6L,VGF,ADORA2A,LRRTM1,MMP9,IL11		Embryonic Development	3.13E-07-5.41E-03	CELA1,GCGR,BTC,HTR4,LHX2,BDNF,TAL1,GDF15,CCL20,MYL6B,EPHA4,IL6,DAB1,KIF1A,SLC6A17,ADGRB1,REM2,Hmga2,ST8SIA2,MYBL2,RYR1,S1PR5,PSTPIP2,COL2A1,PCDH15,PLAUR,MYH7,ROBO3,CRHR1,PKN1,MET,UBQLN2,IGSF3,MAG,IL1RN,CDKN1A,MYH3,PTGER2,FOXF1,VGF,FGA,MMP9,FGF5,ARHGAP8/PRR5-ARHGAP8		Cell Signaling	9.28E-07-3.38E-04	GCGR,CD3E,BDNF,RYR2,CACNA1C,IL6,CD8A,Nppb,FGF1,GAST,MAG,MS4A2,PTGER2,VGF,FGF5,HTR2A,GRIK1		Neurological Disease	5.62E-06-3.46E-03	SHH,CACNA1S,LHX2,ABAT,RIT2,CLDN19,CA4,IL6,SH3GL2,HMGCS2,SLC22A6,FGG,RNF38,TNN,KIF1A,GRIK1,WT1,ULK4,RRM2,PPP1R17,MYH7,PTGDS,BRSK2,MET,F10,C4orf22,ACTA2,RERE,IL1RN,CDH8,AGAP3,FGF5,HTR4,BDNF,KAZN,EPHA4,BCL11B,KCNJ11,MAL,PRKAA2,FGD4,KCNA1,HTR2A,GPR83,NRP2,PROC,GRIK3,PSTPIP2,PLAUR,NFASC,NKAIN2,FGF1,PTPRU,FA2H,MAG,NTSR2,SLC14A1,CDKN1A,SLC25A27,BCAS1,VGF,GJB1,MMP9,PPARGC1A		Cellular Function and Maintenance	1.39E-05-4.73E-03	SHH,CD3E,SLC9A3,RIT2,CLDN19,IL6,CLDN7,AGTPBP1,FGG,PGR,PEX5L,ATG9A,LECT1,STC2,SEZ6,KIF1A,KCNK1,RET,SFTPA1,CR2,GRIK1,ARHGEF4,ADD2,PPP1R1B,ULK4,PTGDS,IFNA4,LRTM2,PKN1,MET,IL1RN,CBLN2,S100G,FGF5,HTR4,POU2F2,BDNF,NEFL,LEPR,EPHA4,FOXD3,DCDC2,AQP3,Dmd,MAL,REM2,KCNA1,NMU,HTR2A,LOC102723475,UCN2,Nefm,Serpina3c/Serpina3m,GRIK3,DRD5,PLAUR,USP30,NFASC,SLC18A2,ROBO3,SLC5A3,CD3D,APLP2,REG3G,MAG,SLC14A1,NTSR2,C…			Tissue Morphology	7.61E-08-2.04E-03	KCND2,SHH,CHGA,BTC,LHX2,CD3E,IL6,SH3GL2,ADAM8,LIFR,TNN,KIF1A,SPTB,RET,CR2,COL9A1,GRIA2,COL2A1,NEFH,MYH7,PTGDS,CKMT1A/CKMT1B,MR1,MET,TRIM63,PTGER2,CLDN15,HTR4,BDNF,TRH,IL1RL1,POU2F2,RLBP1,TAC1,EPHA4,BCL11B,CNTNAP2,MAL,FGD4,MRAP2,XCL1,ACVR1C,NMU,LOC102723475,GPR83,PVALB,PSTPIP2,PLAUR,NFASC,SLC18A2,VIP,CD3D,Gulo,REG3G,FA2H,RSPH1,MAG,SLC14A1,CDKN1A,DSCAM,CHRNE,VGF,GJB1,MMP9
Inflammatory Response	5.19E-05-5.08E-03	CXCL3,Gulo,STEAP2,IL6,SLC9A1			Lymphoid Tissue Structure and Development	1.69E-06-2.47E-03	CXCL3,RECQL4,CCL20,EPHA4,IL6,CSF2		Cell-To-Cell Signaling and Interaction	8.71E-10-1.22E-04	SHH,SOCS1,SELL,IL1A,MMP3,HTR4,Saa3,IL1RL1,BDNF,KLRB1,SMAD3,CCL20,EPHA4,IL6,FGG,NRG1,IL1R2,CXCL3,FCN1,FGD4,HOMER1,CACNB2,NMU,MAS1,UCN2,FETUB,PLAUR,CXCL6,ASGR1,PAK3,IL1RN,CDKN1A,OPRK1,TRPV4,PTGER2,VGF,CSF2,ADORA2A,MMP9,IL11		Behavior	2.22E-09-1.5E-04	ABCD2,SHH,IL1A,HTR4,JPH3,TRH,GDF15,EPHA4,IL6,AGTPBP1,NPTX1,NRG1,ITGA11,P2RX2,HTR2A,ACPP,CNGA4,UCN2,GRIA2,PCDH15,PLAUR,MET,NCF1,RNF180,IL1RN,CDKN1A,OPRK1,ADRA2C,PTGER2,VGF,KDR,CSF2,ADORA2A,MMP9		Developmental Disorder	3.53E-07-1.14E-03	SHH,IL1A,UCN2,KCNE3,IL1RL1,BDNF,GDF15,IL6,NCF1,IL1RN,CDKN1A,ADRA2C,ADORA2A,KIF11,MMP9,IL11		Organ Development	3.13E-07-5.74E-03	CELA1,GCGR,LHX2,HTR4,BTC,CLDN15,BDNF,GDF15,TAL1,MYL6B,EPHA4,IL6,DAB1,Nppb,ACSBG1,PDLIM5,KIF1A,SLC6A17,ADGRB1,Hmga2,ST8SIA2,RYR1,UCN2,PSTPIP2,COL2A1,PLAUR,MYH7,ROBO3,MET,Gulo,SLC14A1,IL1RN,CDKN1A,MYH3,PTGER2,FOXF1,FGA,MMP9		Vitamin and Mineral Metabolism	9.28E-07-1.68E-03	BMP15,GCGR,CD3E,BDNF,GDF15,RLBP1,IL6,CD8A,Nppb,PEX5L,LSS,GRIK1,HTR2A,CYP1A1,UCN2,RYR2,CACNA1C,FGF1,GAST,MAG,MS4A2,G6PC,PTGER2,VGF,MMP9,FGF5		Cell-To-Cell Signaling and Interaction	5.64E-06-3.91E-03	SHH,CD3E,LHX2,HTR4,ABAT,BDNF,SLC17A6,RIT2,PMP2,EPHA4,BCL11B,IL6,SH3GL2,FGG,MTTP,KCNJ11,CPEB3,KIF1A,PRKAA2,FGD4,MRAP2,Klra5 (includes others),KCNA1,CR2,HTR2A,GRIK1,WT1,UCN2,GRM8,GRIK3,PROC,COL2A1,PLAUR,NFASC,CD3D,FGF1,MR1,MET,F10,MAG,IL1RN,CDKN1A,CDH8,SEZ6L,VGF,GJB1,MMP9		Lipid Metabolism	1.61E-05-4.64E-03	BTC,SLC9A3,BDNF,LEPR,RLBP1,PMP2,CLDN7,IL6,PGR,AQP3,PEX5L,DEGS2,LSS,RET,SFTPA1,HTR2A,CR2,NMU,GRIK1,LOC102723475,UCN2,PTGDS,SLC18A2,ELOVL6,ST8SIA5,CHST8,APLP2,FA2H,MAG,IL1RN,CDKN1A,Apoc1,RDH12,VGF,MMP9			Cell Morphology	9.48E-08-1.94E-03	KCND2,SHH,THEM5,CHGA,CD3E,SLC9A3,CLDN19,SH3GL2,IL6,AGTPBP1,TEKT3,LIFR,ACSBG1,TNN,PEX5L,SPTB,NGB,RET,SNAP91,CR2,GRIK1,COL9A1,GRM1,ULK4,GRIA2,COL2A1,NEFH,MYH7,PTGDS,CKMT1A/CKMT1B,LDOC1,MET,ACTA2,ADCYAP1R1,TRIM63,PTGER2,FGF5,LTBP2,CLDN15,JPH3,TRH,BDNF,IL1RL1,Mcpt1,TAC1,EPHA4,BCL11B,FOXD3,DCDC2,CNTNAP2,MAL,FGD4,REM2,MRAP2,ACVR1C,KCNA1,HTR2A,NMU,LOC102723475,KRT14,PVALB,CHRNA4,UCN2,COL12A1,GRIK3,PSTPI…
Organismal Injury and Abnormalities	5.19E-05-5.08E-03	CXCL3,Gulo,BTC,STEAP2,IL6,SLC9A1			Tissue Development	1.69E-06-2.58E-03	CXCL3,CCL20,PLAUR,EPHA4,IL6,CSF2		Cellular Growth and Proliferation	1.24E-09-1.23E-04	SHH,PHLDA1,SOCS1,SELL,MMP3,SMAD3,KLRB1,CCL20,IL6,ESRRG,CXCL3,Sectm1b,GRB7,ERAL1,FOSL1,MAS1,S1PR5,PCDH15,AQP9,ASGR1,IL1RN,PTGER2,TM4SF20,IL1A,HTR4,BDNF,IL1RL1,EPHA4,Nppb,NRG1,PHOX2A,STEAP2,MMP8,HPGD,FGF23,CACNB2,NMU,UCN2,PSTPIP2,PTGS1,PLAUR,SS18L1,Gulo,REG3G,PAK3,TAF1D,SLC14A1,BCL11A,CDKN1A,TRPV4,VGF,CSF2,ADORA2A,MMP9,IL11		Cellular Growth and Proliferation	2.4E-09-2.16E-04	PRKACB,PHLDA1,SOCS1,SHH,SELL,HTR2B,MMP3,KLRB1,NRK,WNT16,CCL20,IL6,PANX1,CLDN6,AGTPBP1,MSX2,NPTX1,CXCL3,LTB4R,TNN,ITGA11,Sectm1b,ERAL1,FOSL1,P2RX2,ACPP,CSF3R,PRICKLE2,PLPPR5,S1PR5,RRM2,PCDH15,IFNA4,MET,NCF1,AQP9,ASGR1,IL1RN,PTGER2,TM4SF20,LGALS12,IL1A,HTR4,TRH,IL1RL1,GDF15,TFAP2B,EPHA4,Nppb,NRG1,NTNG1,MMP8,STEAP2,KNDC1,FGF23,S100A8,ACVR1C,UNC5C,HTR2A,UCN2,PSTPIP2,PLAUR,KATNAL1,BCL3,CAMP,REG3G,TAF1…		Hereditary Disorder	3.53E-07-4.09E-04	SHH,IL1A,BDNF,IL1RN,MMP8,IL6,KIF11,MMP9		Organismal Development	3.13E-07-5.59E-03	GCGR,LHX2,BTC,SLC9A3,TAL1,CCL20,MYL6B,IL6,DAB1,TNN,GNB3,LECT1,KIF1A,Hmga2,MYBL2,CALB1,ARHGEF4,S1PR5,ADD2,COL2A1,PCDH15,MYH7,PKN1,MET,IL1RN,MYH3,PTGER2,FOXF1,FGA,FGF5,CELA1,HTR4,CLDN15,BDNF,GDF15,EPHA4,Nppb,PDLIM5,SLC6A17,ADGRB1,ST8SIA2,REM2,HTR2A,PROC,PSTPIP2,PLAUR,CRHR1,ROBO3,CHST8,IGSF3,Gulo,SLC14A1,CDKN1A,VGF,MMP9		Inflammatory Disease	1.09E-06-3.6E-03	BTC,BDNF,KLRB1,DNAI1,ARG2,IL6,CD8A,PANX1,ADAM8,MBL2,ALPP,XCL1,MMP12,RET,KCNA1,TRAF1,NMU,HTR2A,CYP1A1,S1PR5,PSTPIP2,COL2A1,CACNA1C,PLAUR,PTGDS,NKAIN2,FGF1,Ccl9,CHST8,F10,ALB,IL1RN,CDKN1A,MS4A2,DPP6,FZD5,PTGER2,MMP9		Endocrine System Disorders	8.29E-06-3.39E-03	CACNA1S,BTC,CD3E,HTR4,BDNF,CTSW,CA4,KAZN,IL6,HMGCS2,SLC22A6,KCNJ11,MPEG1,FGD4,PRKAA2,GCKR,XCL1,VEPH1,HTR2A,GRIK1,CR2,CLIC5,AQP5,GRM8,SHBG,RRM2,PPP1R17,GALNT13,PTGDS,CD3D,FGF1,CHST8,MET,F10,ACTA2,IL1RN,CDKN1A,GJB1,MMP9,PPARGC1A		Small Molecule Biochemistry	1.61E-05-4.64E-03	SHH,CD3E,BTC,SLC9A3,KLRB1,PMP2,CLDN7,IL6,PGR,PEX5L,STC2,GADL1,LSS,RET,SFTPA1,CR2,GRIK1,PTGDS,SLC38A3,ELOVL6,MET,IL1RN,BAZ1B,S100G,LEPR,BDNF,RLBP1,EPHA4,SLC38A1,AQP3,MRAP2,DEGS2,NMU,HTR2A,LOC102723475,UCN2,DRD5,SLC18A2,SLC5A3,CHST8,ST8SIA5,APLP2,FA2H,MAG,SLC14A1,CDKN1A,Apoc1,RDH12,VGF,GLDC,MMP9			Hereditary Disorder	1.34E-07-2.04E-03	ADRA2B,GPD1,CD3E,ABAT,CLDN19,SLC36A2,IL6,HMGCS2,FGG,LIFR,KIF1A,LMOD3,RET,GRIK1,CR2,COL9A1,GRM1,RHOBTB3,COL2A1,MYH7,CLCN5,CRYBB1,VSNL1,LTBP2,CA14,BDNF,RLBP1,LGR5,KAZN,TAC1,CA5A,EPHA4,BCL11B,DCDC2,SLC6A17,FGD4,KCNA1,HTR2A,KRT14,GPR83,PVALB,CHRNA4,MYOM2,SLC18A2,CD3D,SNAP25,MRAP,PSME1,FA2H,RSPH1,SLC14A1,MS4A2,CHRNE,ARPP21,TBX1,MMP9
Skeletal and Muscular Disorders	5.19E-05-4.74E-03	CXCL3,Gulo,BTC,IL6,SLC9A1			Tumor Morphology	1.69E-06-2.33E-03	CXCL3,PLAUR,IL6,CSF2		Drug Metabolism	1.75E-09-1.23E-04	SHH,SOCS1,IL1A,UCN2,BDNF,SMAD3,PTGS1,IL6,Nppb,NRG1,IL1R2,IL1RN,OPRK1,HPGD,CSF2,ADORA2A,MMP9		Immunological Disease	2.81E-09-1.66E-04	SHH,SOCS1,SELL,HTR2B,MMP3,Saa3,KLRB1,CCL20,IL6,NPTX1,IL1R2,CXCL3,LTB4R,FCN1,FOSL1,P2RX2,PHACTR3,CSF3R,RRM2,GRIA2,PCDH15,IFNA4,MET,NCF1,AQP9,ACTA2,IL1RN,PTGER2,IL1A,IL1RL1,GDF15,EPHA4,MPEG1,NRG1,MMP8,S100A8,HTR2A,FSTL4,CNGA4,PLAUR,BCL3,CAMP,BCL11A,BMF,CDKN1A,OPRK1,CYSLTR1,ADRA2C,CEMIP,CSF2,KDR,ADORA2A,SAMD9,MMP9,IL11		Metabolic Disease	3.53E-07-1.31E-03	IL1A,AQP5,HTR4,TRH,BDNF,KCTD16,KLRB1,GDF15,IL6,SLC22A6,MPEG1,NCF1,CNGB1,IL1RN,STEAP2,CDKN1A,ADRA2C,KIF11,MMP9,PHACTR3,NMU		Tissue Development	3.13E-07-5.74E-03	GCGR,LHX2,BTC,TAL1,MYL6B,DDIAS,IL6,DAB1,CLDN6,PANX1,TNN,LECT1,KIF1A,Hmga2,MYBL2,CALB1,PBLD,ADD2,S1PR5,PPP1R1B,COL2A1,PCDH15,MYH7,MET,IL1RN,MYH3,PTGER2,FOXF1,FOXA3,FGF5,CELA1,HTR4,BDNF,GDF15,EPHA4,Nppb,PDLIM5,SLC6A17,ADGRB1,REM2,ST8SIA2,RYR1,HTR2A,PSTPIP2,PROC,PLAUR,ROBO3,CRHR1,Ccl9,UBQLN2,Gulo,MAG,SLC14A1,CDKN1A,VGF,MMP9		Organismal Development	1.16E-06-3.7E-03	BMP15,GCGR,BTC,LHX2,CD3E,SLC9A3,IL6,CLDN7,CLDN6,CD8A,ADAM8,TNN,GPR4,LECT1,RET,CHRNA3,S1PR5,ULK4,NKX2-2,COL2A1,MET,GAST,IL1RN,FZD5,PTGER2,FGF5,CELA1,HTR4,CLDN15,BDNF,GDF15,CHRNB4,EPHA4,Nppb,SLC6A17,REM2,MMP12,KCNA1,HTR2A,CYP1A1,PSTPIP2,RYR2,CRTAC1,PLAUR,ROBO3,FGF1,CHST8,SYCE3,ALB,Gulo,FA2H,CDKN1A,G6PC,VGF,MMP9		Gastrointestinal Disease	8.29E-06-3.57E-03	SHH,CACNA1S,BTC,RIT2,CTSW,SLC36A2,SEL1L3,IL6,RNF38,EPS8L1,PEX5L,KRT13,PRRT4,KIF1A,IGFLR1,ST6GALNAC2,CDK5R2,GCKR,LSS,GRIK1,CR2,CACHD1,WT1,AQP5,GRM8,RRM2,NRG4,MYH7,C1QTNF4,RHBDD1,BRSK2,MR1,MEX3A,MET,ACTA2,CRYBB1,RERE,CELA1,HTR4,POU2F2,BDNF,RLBP1,SLC16A13,EPHA4,BCL11B,TTK,SPATA21,RASGEF1A,PNRC1,SLC6A17,ARHGAP19,MAL,FGD4,MORN5,XCL1,KCNA1,VEPH1,HTR2A,NRP2,MOXD1,COL12A1,CASKIN1,NPPC,PSTPIP2,USP30,COL20…		Skeletal and Muscular Disorders	1.74E-05-4.14E-03	SHH,BTC,NEFL,BDNF,LEPR,KLRB1,KAZN,EPHA4,IL6,FGG,PGR,ADGRA1,SEZ6,XCL1,RET,KCNA1,CR2,NMU,HTR2A,LOC102723475,GPR83,PPP1R1B,RHOBTB3,PSTPIP2,COL2A1,RRM2,DRD5,PLAUR,MYH7,PTGDS,SLC18A2,CD3D,MET,CHST8,F10,APLP2,ACTA2,SLC14A1,IL1RN,CDKN1A,LY6G6C,RDH12,BCAS1,BAZ1B,GJB1,ITGA7,USP25,MMP9			Skeletal and Muscular Disorders	1.34E-07-2.04E-03	ADRA2B,KCND2,SHH,CHGA,GPD1,BTC,SH3GL2,IL6,HMGCS2,SLC22A6,FGG,ADAM8,LIFR,ADGRA1,RET,CR2,COL9A1,RHOBTB3,COL2A1,MYH7,PTGDS,F10,ACTA2,PTGER2,VSNL1,IL1RL1,BDNF,TAC1,KAZN,LGR5,EPHA4,BCL11B,XCL1,KCNA1,HTR2A,NMU,LOC102723475,GPR83,PVALB,CHRNA4,MYOM2,PLAUR,SLC18A2,VIP,SNAP25,CD3D,CHST8,RASGRP4,PSME1,Gulo,SLC14A1,CDKN1A,BCAS1,CHRNE,ARPP21,TBX1,MMP9
Cell Death and Survival	6.19E-05-5.08E-03	CXCL3,BTC,IL6,SLC9A1,C10orf88			Connective Tissue Development and Function	4.32E-06-2.33E-03	RECQL4,GRB7,PLAUR,IL6,UBTF,CSF2		Lipid Metabolism	1.75E-09-1.23E-04	SOCS1,IL1A,MMP3,BDNF,SMAD3,IL6,Nppb,IL1R2,NRG1,ESRRG,CXCL3,MMP8,FGF23,HPGD,FOSL1,NMU,MAS1,UCN2,PTGS1,AQP9,Gulo,IL1RN,CDKN1A,OPRK1,PTGER2,VGF,CSF2,ADORA2A,MMP9		Cell Death and Survival	3.27E-09-2.16E-04	PRKACB,ABCD2,SHH,PHLDA1,SOCS1,SELL,HTR2B,MMP3,Saa3,KLRB1,WNT16,IL6,PANX1,AGTPBP1,MSX2,NPTX1,CXCL3,FOSL1,CSF3R,KCNH8,RRM2,GRIA2,PCDH15,IFNA4,RHBDD1,MET,AQP9,NCF1,IL1RN,PTGER2,LGALS12,IL1A,JPH3,TRH,IL1RL1,GDF15,TFAP2B,EPHA4,Nppb,NRG1,MMP8,S100A8,ACVR1C,HTR2A,UNC5C,UCN2,FETUB,PLAUR,BCL3,SERPINB10,REG3G,CAMP,BCL11A,BMF,CDKN1A,CSF2,VGF,KDR,ADORA2A,MMP9,IL11		Cellular Growth and Proliferation	3.91E-07-1.32E-03	SHH,LHX2,KLRB1,CCL20,DDIAS,IL6,CD8A,PANX1,ESRRG,CCNA1,Sectm1b,PRND,GRB7,P2RX2,SFTPA1,S1PR5,CLASP2,BRSK2,NCF1,IL1RN,CBLN2,PTGER2,SEZ6L,LRRTM1,APBA2,IL1A,RNF165,SPTBN4,HTR4,IL1RL1,POU2F2,TRH,BDNF,GDF15,ASZ1,Nppb,NRG1,STEAP2,MMP8,NMU,PSTPIP2,PLAUR,SS18L1,BCL11A,SLC14A1,CDKN1A,VGF,ADORA2A,MMP9,IL11		Nutritional Disease	6.64E-06-2.46E-03	GCGR,UCN2,HTR4,BDNF,GDF15,PROC,IL6,CRHR1,Gulo,GNB3,IL1RN,CDKN1A,Hmga2,VGF,MMP9,HTR2A		Tissue Development	1.32E-06-3.98E-03	BMP15,GCGR,BTC,CD3E,LHX2,TRIM9,DDIAS,IL6,CD8A,PANX1,CLDN6,GRIA4,TNN,PEX5L,LECT1,MYT1L,RET,CHRNA3,S1PR5,SHBG,ULK4,NKX2-2,COL2A1,MYH7,IFNA4,PTGDS,LRTM2,MET,GAST,IL1RN,FZD5,PTGER2,FGF5,CELA1,HTR4,BDNF,GDF15,EPHA4,Nppb,DCDC2,MBL2,SLC6A17,REM2,MMP12,KCNA1,NMU,HTR2A,CYP1A1,RYR2,PSTPIP2,CRTAC1,PLAUR,ROBO3,Ccl9,FGF1,SYCE3,SEBOX,ALB,FA2H,Gulo,UBQLN2,MAG,SBF1,SLC14A1,CDKN1A,G6PC,VGF,MMP9		Metabolic Disease	8.29E-06-3.39E-03	CACNA1S,BTC,CD3E,HTR4,BDNF,CTSW,CA4,IL6,HMGCS2,SLC22A6,KCNJ11,MPEG1,PRKAA2,GCKR,XCL1,VEPH1,HTR2A,GRIK1,CR2,CLIC5,AQP5,GRM8,SHBG,PTGDS,CD3D,FGF1,MET,F10,ACTA2,IL1RN,CDKN1A,MMP9,PPARGC1A		Cell Death and Survival	2.18E-05-4.08E-03	SHH,BTC,CD3E,POU2F2,NEFL,BDNF,LEPR,EPHA4,IL6,FOXD3,AGTPBP1,DCDC2,PGR,AQP3,KIF1A,RET,SFTPA1,LOC102723475,Nefm,PPP1R1B,COL2A1,RRM2,PLAUR,PPP1R17,PTGDS,C1QTNF4,SLC18A2,MET,REG3G,FA2H,MAG,IL1RN,CDKN1A,AGAP3,VGF,TMEM158,MMP9,FGF5			Cardiovascular System Development and Function	8.68E-07-2.18E-03	ADRA2B,SHH,CHGA,ADAMTS8,CD3E,BTC,HTR4,KCNK3,BDNF,ABAT,TRH,GRIP2,Mcpt1,TAC1,IL6,ADAM8,TNN,LECT1,REM2,KCNA1,HTR2A,LOC102723475,UCN2,PLAUR,MYH7,SLC18A2,VIP,MET,Gulo,ACTA2,TRIM63,CDKN1A,PTGER2,VGF,TBX1,MMP9,FGF5
Lipid Metabolism	6.45E-05-5.08E-03	CXCL3,BTC,IL6			Skeletal and Muscular System Development and Function	6.2E-06-2.33E-03	CXCL3,PLAUR,IL6,CSF2		Small Molecule Biochemistry	1.75E-09-1.24E-04	SOCS1,SHH,IL1A,MMP3,HTR4,BDNF,KLRB1,SMAD3,PTH2R,EPHA4,IL6,Nppb,IL1R2,NRG1,ESRRG,CXCL3,GPR4,MMP8,HPGD,FGF23,HOMER1,FOSL1,NMU,MAS1,CNGA4,UCN2,S1PR5,PTGS1,AQP9,Gulo,IL1RN,CDKN1A,OPRK1,TRPV4,PTGER2,VGF,CSF2,ADORA2A,MMP9		Hematological Disease	3.27E-09-1.62E-04	SOCS1,SHH,IL1A,SELL,Saa3,IL1RL1,GDF15,EPHA4,IL6,MPEG1,CXCL3,MMP8,S100A8,FOSL1,P2RX2,HTR2A,CSF3R,CNGA4,RRM2,BCL3,IFNA4,MET,CAMP,IL1RN,BCL11A,BMF,OPRK1,CDKN1A,KDR,CSF2,ADORA2A,SAMD9,MMP9,IL11		Organismal Survival	4.14E-07-1.97E-04	SHH,APBA2,IL1A,LHX2,HTR4,POU2F2,IL1RL1,JPH3,BDNF,KLRB1,GDF15,IL6,CD8A,NRG1,ESRRG,MMP8,P2RX2,SFTPA1,AQP5,RASIP1,GRIA2,PLAUR,GRIP1,BRSK2,SS18L1,NCF1,SLC14A1,BCL11A,IL1RN,CDKN1A,ADRA2C,PTGER2,VGF,ADORA2A,MMP9,IL11		Psychological Disorders	6.64E-06-4.4E-03	GPR83,GCGR,HTR4,UCN2,S1PR5,PPP1R1B,BDNF,KAZN,EPHA4,MYH7,IL6,DAB1,CRHR1,ACSBG1,MAG,IL1RN,SLC14A1,RYR3,ST8SIA2,RYR1,VGF,FGA,CALB1,MMP9,HTR2A		Lipid Metabolism	1.96E-06-3.88E-03	BMP15,GCGR,BTC,BDNF,SLC9A3,RLBP1,GDF15,CLDN7,IL6,Nppb,ACSBG1,PEX5L,LSS,MMP12,HTR2A,NMU,CYP1A1,UCN2,SHBG,PTGDS,FGF1,ST8SIA5,CHST8,MET,GAST,ALB,FA2H,Gulo,MAG,IL1RN,CDKN1A,MS4A2,Apoc1,G6PC,PTGER2,VGF,MMP9		Cell Signaling	8.96E-06-7.36E-04	SHH,CACNA1S,CD3E,GRM8,BDNF,GRIK3,PROC,NPPC,IL6,Nppb,KCNJ11,FGF1,MAG,VGF,FGF5,HTR2A,GRIK1,AKAP1		Cellular Development	2.37E-05-4.86E-03	SHH,CD3E,BTC,RIT2,SLC9A3,IL6,CLDN6,AGTPBP1,PGR,LECT1,SEZ6,KIF1A,RET,CR2,ADD2,PPP1R1B,COL2A1,RRM2,MYH7,IFNA4,PTGDS,RHBDD1,LRTM2,PKN1,MET,IL1RN,CBLN2,ITGA7,FGF5,LHX4,CELA1,HTR4,POU2F2,LEPR,BDNF,NEFL,EPHA4,FOXD3,DCDC2,AQP3,Dmd,ARHGAP19,MAL,REM2,KCNA1,HTR2A,LOC102723475,Nefm,BARHL2,Serpina3c/Serpina3m,PSTPIP2,PLAUR,ROBO3,CD3D,MRAP,REG3G,FA2H,MAG,CDKN1A,TCF23,VGF,GJB1,MMP9			Hematological System Development and Function	8.68E-07-2.2E-03	ADRA2B,SHH,CHGA,HTR4,CD3E,IL1RL1,BDNF,ABAT,TRH,Mcpt1,GRIP2,TAC1,PMP2,BCL11B,IL6,FGG,RET,Klra5 (includes others),CR2,NMU,CHRNA4,UCN2,PSTPIP2,PLAUR,PTGDS,VIP,CD3D,MR1,MET,RASGRP4,F10,PSME1,ACTA2,CDKN1A,PTGER2,VGF,GJB1,MMP9
Small Molecule Biochemistry	6.45E-05-5.08E-03	CXCL3,Gulo,BTC,IL6,SLC9A1			Cellular Function and Maintenance	1.58E-05-2.47E-03	CXCL3,PLAUR,CCL20,EPHA4,Cxcl3,IL6,CSF2,C10orf88		Digestive System Development and Function	1.41E-08-1.14E-04	SOCS1,IL1A,SELL,HTR4,BDNF,SMAD3,KLRB1,IL6,CXCL3,ALPP,NMU,UCN2,PTGS1,PLAUR,CXCL6,ASGR1,IL1RN,SLC14A1,OPRK1,CDKN1A,TRPV4,CSF2,ADORA2A,MMP9,IL11		Cell-To-Cell Signaling and Interaction	6.25E-09-2.16E-04	PRKACB,SOCS1,SHH,SELL,IL1A,MMP3,Saa3,JPH3,TRH,IL1RL1,KLRB1,GDF15,UBASH3B,CCL20,EPHA4,IL6,PANX1,NPTX1,NRG1,CXCL3,LTB4R,FCN1,S100A8,HTR2A,CSF3R,UCN2,GRIK3,GRIA2,PLAUR,BCL3,IFNA4,MET,NCF1,CAMP,ASGR1,IL1RN,CDKN1A,OPRK1,DPP6,ADRA2C,PTGER2,KDR,CSF2,VGF,ADORA2A,MMP9,IL11		Cellular Movement	6.38E-07-1.48E-03	SHH,IL1A,Saa3,KCNE3,IL1RL1,BDNF,TRH,GDF15,CCL20,IL6,CD8A,NRG1,MYO9B,MMP8,PRND,GRB7,Cxcl3,SFTPA1,NMU,AQP5,ARHGEF4,S1PR5,GRIA2,PLAUR,CLASP2,NCF1,IL1RN,CDKN1A,SEZ6L,PTGER2,VGF,ADORA2A,MMP9,IL11,ARHGAP8/PRR5-ARHGAP8		Cell Morphology	6.85E-06-5.12E-03	PRKACB,GCGR,CLDN15,SLC9A3,BDNF,TAL1,GDF15,EPHA4,IL6,DAB1,PANX1,Nppb,TEKT3,ACSBG1,TNN,PDLIM5,FGD4,ADGRB1,ST8SIA2,Hmga2,REM2,MYBL2,RYR1,CALB1,ENHO,HTR2A,ARHGEF4,ADD2,UCN2,PPP1R1B,PROC,PSTPIP2,COL2A1,PCDH15,PLAUR,MYH7,CRHR1,ROBO3,RBM44,MET,UBQLN2,MAG,IL1RN,CDKN1A,PTGER2,VGF,MMP9,ARHGAP8/PRR5-ARHGAP8		Small Molecule Biochemistry	1.96E-06-3.88E-03	BMP15,GCGR,CD3E,BTC,SLC9A3,KLRB1,ARG2,CLDN7,IL6,ACSBG1,PEX5L,GPR4,LECT1,LSS,RET,SHBG,NKX2-2,RRM2,COL2A1,CACNA1C,MYH7,PTGDS,MET,GAST,IL1RN,AK4,PTGER2,HTR4,BDNF,GDF15,RLBP1,EPHA4,TTK,Nppb,MBL2,MMP12,NMU,HTR2A,CYP1A1,UCN2,FGF1,CHST8,ST8SIA5,ALB,Gulo,FA2H,MAG,CDKN1A,MS4A2,SLC25A27,Apoc1,G6PC,VGF,MMP9		Vitamin and Mineral Metabolism	8.96E-06-2.07E-03	SHH,CACNA1S,CD3E,UCN2,BDNF,NPPC,PROC,RLBP1,IL6,Nppb,MTTP,KCNJ11,FGF1,MAG,PEX5L,LSS,RDH5,VGF,MMP9,PPARGC1A,FGF5,HTR2A,GRIK1,AKAP1		Tissue Development	2.37E-05-4.86E-03	SHH,CD3E,BTC,RIT2,DRP2,IL6,CLDN6,AGTPBP1,PGR,LECT1,SEZ6,KIF1A,RET,CR2,PBLD,ADD2,PPP1R1B,ULK4,COL2A1,IFNA4,PTGDS,LRTM2,MET,IL1RN,CBLN2,FGF5,CELA1,HTR4,LEPR,BDNF,NEFL,EPHA4,DCDC2,AQP3,Dmd,CDYL,SLC6A17,ARHGAP19,REM2,KCNA1,NMU,LOC102723475,FREM2,Nefm,BARHL2,Serpina3c/Serpina3m,PSTPIP2,CRTAC1,PLAUR,NFASC,ROBO3,CD3D,MRAP,SEBOX,APLP2,FA2H,REG3G,MAG,SLC14A1,CDKN1A,VGF,GJB1,MMP9			Cellular Function and Maintenance	1.01E-06-2.3E-03	ADRA2B,SHH,CHGA,ADAMTS8,BTC,LHX2,CD3E,SLC9A3,SH3GL2,IL6,CLDN7,AGTPBP1,FGG,TEKT3,LIFR,TNN,KRT13,PEX5L,LECT1,STC2,KIF1A,KCNK1,NGB,RNF152,RET,SNAP91,GRIK1,GRM1,ULK4,GRIA2,NEFH,LDOC1,CLCN5,MET,F10,ADCYAP1R1,PTGER2,FGF5,KCNK3,HTR4,POU2F2,CAP2,TRH,BDNF,JPH3,IL1RL1,TAC1,EPHA4,BCL11B,FOXD3,DCDC2,DNTTIP1,CNTNAP2,MAL,FGD4,REM2,KCNA1,HTR2A,NMU,LOC102723475,CHRNA4,UCN2,GRIK3,PLAUR,NFASC,SLC34A2,SLC18A2,VIP,S…
Hematopoiesis	7.27E-05-5.08E-03	CXCL3,IL6			Connective Tissue Disorders	1.58E-05-2.33E-03	CXCL3,RECQL4,PLAUR,CCL20,IL6,CSF2		Dermatological Diseases and Conditions	1.42E-08-1.23E-04	SOCS1,SELL,IL1A,MMP3,PTGS1,PLAUR,CCL20,IL6,CXCL6,IL1R2,CXCL3,AQP9,Gulo,IL1RN,MMP8,GRB7,OPRK1,FOSL1,CSF2,KLK10,SAMD9,MMP9		Cardiovascular System Development and Function	6.47E-09-1.72E-04	SHH,SOCS1,SELL,IL1A,HTR2B,MMP3,HTR4,KCNE3,TRH,GDF15,IL6,NPTX1,NRG1,CXCL3,LTB4R,TNN,GPR4,MMP8,FGF23,FOSL1,S100A8,P2RX2,HTR2A,CSF3R,S1PR5,UCN2,RRM2,PLAUR,MET,AQP9,NCF1,CAMP,ACTA2,IL1RN,CDKN1A,CYSLTR1,ADRA2C,PTGER2,VGF,KDR,CSF2,ADORA2A,MMP9,IL11		Immune Cell Trafficking	6.38E-07-1.02E-03	IL1A,IL1RL1,KCNE3,Saa3,BDNF,KLRB1,GDF15,CCL20,IL6,CD8A,PANX1,NRG1,MYO9B,MMP8,Cxcl3,SFTPA1,NMU,S1PR5,PLAUR,NCF1,IL1RN,CDKN1A,PTGER2,ADORA2A,MMP9,IL11		Connective Tissue Development and Function	7.36E-06-5.23E-03	PRKACB,GCGR,BTC,LHX2,HTR4,BDNF,GDF15,DDIAS,IL6,GNB3,LECT1,RYR1,MYBL2,CALB1,HTR2A,ADD2,PROC,PSTPIP2,COL2A1,PLAUR,MET,Gulo,SLC14A1,IL1RN,CDKN1A,CALCR,FOXF1,PTGER2,VGF,MMP9		Hereditary Disorder	2.15E-06-3.5E-03	GPR83,BDNF,MYOM2,RYR2,CACNA1C,KAZN,MYH7,EPHA4,IL6,ALB,PSME1,KCNQ2,IL1RN,SBF1,SLC14A1,ANK2,FGD4,MS4A2,DPP6,G6PC,RET,MYT1L,KCNA1,MMP9,HTR2A		Digestive System Development and Function	9.42E-06-3.41E-03	CELA1,SHH,LHX2,CLDN15,HTR4,POU2F2,SLC9A3,BDNF,BCL11B,IL6,MTTP,KCNJ11,PRKAA2,PNPLA3,XCL1,MRAP2,CR2,HTR2A,UCN2,PROC,NPPC,COL2A1,NRG4,PLAUR,FGF1,CHST8,MET,ACTA2,IL1RN,SLC14A1,CDKN1A,GJB1,MMP9,PPARGC1A		Cellular Growth and Proliferation	3.75E-05-4.86E-03	SHH,BTC,CD3E,RIT2,KLRB1,IL6,CLDN6,AGTPBP1,PGR,LECT1,SEZ6,KIF1A,RET,CR2,PBLD,ADD2,PPP1R1B,COL2A1,RRM2,IFNA4,PTGDS,LRTM2,PKN1,MET,IL1RN,CBLN2,FGF5,LHX4,HTR4,LEPR,BDNF,NEFL,POU2F2,EPHA4,FOXD3,DCDC2,Dmd,CDYL,REM2,KCNA1,NMU,HTR2A,Nefm,BARHL2,Serpina3c/Serpina3m,PSTPIP2,PLAUR,ROBO3,CD3D,MRAP,SEBOX,REG3G,MAG,SLC14A1,CDKN1A,VGF,GJB1,MMP9			Cellular Assembly and Organization	1.86E-06-2.18E-03	SHH,ADAMTS8,LHX2,SH3GL2,IL6,AGTPBP1,FGG,TEKT3,LIFR,TNN,PEX5L,KRT13,KIF1A,NGB,RET,SNAP91,GRIK1,GRM1,ULK4,GRIA2,NEFH,MET,FGF5,KCNK3,BDNF,TRH,CAP2,TAC1,EPHA4,BCL11B,DCDC2,CNTNAP2,MAL,FGD4,REM2,KCNA1,CHRNA4,GRIK3,PLAUR,NFASC,VIP,SNAP25,MAG,NTSR2,CDKN1A,DSCAM,CHRNE,VGF,GJB1,MMP9,ARHGAP8/PRR5-ARHGAP8
Lymphoid Tissue Structure and Development	7.27E-05-5.08E-03	CXCL3,Gulo,IL6			Skeletal and Muscular Disorders	1.58E-05-2.33E-03	CXCL3,RECQL4,PLAUR,CCL20,IL6,CSF2		Nervous System Development and Function	1.97E-08-1.23E-04	SHH,SOCS1,IL1A,HTR4,BDNF,SMAD3,EPHA4,IL6,FGG,NRG1,CXCL3,PHOX2A,FGD4,HOMER1,CACNB2,NMU,MAS1,S1PR5,PTGS1,PCDH15,SS18L1,PAK3,IL1RN,BCL11A,OPRK1,CDKN1A,TRPV4,PTGER2,VGF,CSF2,ADORA2A,MMP9,IL11		Organismal Development	6.47E-09-1.46E-04	ABCD2,SHH,SOCS1,SELL,HTR2B,MMP3,WNT16,IL6,CLDN6,MSX2,NPTX1,CXCL3,DMRT2,LTB4R,TNN,GPR4,ITGA11,FOSL1,ACPP,CSF3R,S1PR5,MET,NCF1,IL1RN,PTGER2,IL1A,HTR4,TRH,KCNE3,GDF15,TFAP2B,Nppb,NRG1,FGF23,S100A8,PEX11A,HTR2A,FETUB,PSTPIP2,PLAUR,BCL3,REG3G,CAMP,BCL11A,BMF,CDKN1A,CYSLTR1,ADRA2C,VGF,CSF2,KDR,ADORA2A,MMP9,IL11		Amino Acid Metabolism	7.92E-07-2.35E-04	GRM2,IL1RN,TRH,BDNF,IL6,P2RX2,ADORA2A		Hematological System Development and Function	9.3E-06-5.39E-03	GCGR,HTR4,LHX2,POU2F2,BDNF,TAL1,GDF15,CCL20,EPHA4,IL6,GNB3,PDLIM5,ST6GALNAC2,XCL1,MYBL2,HTR2A,GPR83,S1PR5,UCN2,ADD2,PSTPIP2,PROC,PLAUR,MYH7,PKN1,Ccl9,MET,Gulo,IL1RN,SLC14A1,CDKN1A,PTGER2,FGA,VGF,MMP9		Skeletal and Muscular Disorders	2.15E-06-3.71E-03	BTC,BDNF,KLRB1,GDF15,KAZN,CHRNB4,EPHA4,IL6,ADAM8,MBL2,FGD4,XCL1,MYT1L,RET,KCNA1,CHRNA3,TRAF1,NMU,HTR2A,GPR83,S1PR5,MYOM2,RYR2,PSTPIP2,RRM2,COL2A1,CACNA1C,PLAUR,MYH7,PTGDS,Ccl9,CHST8,F10,PSME1,ALB,KCNQ2,Gulo,SLC14A1,IL1RN,SBF1,GLRA1,CDKN1A,DPP6,G6PC,BCAS1,FZD5,PTGER2,MMP9		Organ Morphology	1.5E-05-3.22E-03	SHH,MYH6,LHX2,BTC,CLDN15,SLC9A3,BDNF,SLC17A6,EPHA4,IL6,Nppb,CPEB3,LECT1,PRKAA2,CDK5R2,KCNA1,CR2,HTR2A,WT1,UCN2,ULK4,COL12A1,PROC,COL2A1,PLAUR,MYH7,BRSK2,FGF1,MET,CHST8,FA2H,IL1RN,CDKN1A,VGF,MMP9,PPARGC1A		Endocrine System Development and Function	3.75E-05-4.86E-03	LHX4,SHH,CELA1,UCN2,BDNF,LEPR,IL6,SLC18A2,FOXD3,PGR,MET,IL1RN,RET,VGF,MMP9,NMU			Cellular Growth and Proliferation	2.35E-06-2.35E-03	ADRA2B,SHH,ADAMTS8,CHGA,LHX2,BTC,CD3E,IL6,PCDHB14,CLDN6,AGTPBP1,LIFR,TNN,LECT1,KIF1A,SPTB,NGB,RET,SNAP91,CR2,GRM1,NEFH,MET,ADCYAP1R1,CBLN2,PTGER2,FGF5,HTR4,CLDN15,POU2F2,IL1RL1,BDNF,TRH,TAC1,EPHA4,BCL11B,FOXD3,DCDC2,CNTNAP2,REM2,KCNA1,HTR2A,NMU,PSTPIP2,PLAUR,VIP,CD3D,SYCE3,RASGRP4,MRAP,REG3G,MAG,SLC14A1,CDKN1A,CHRNE,DSCAM,VGF,TBX1,GJB1,MMP9
Cellular Compromise	8.5E-05-3.05E-03	CXCL3,IL6,SLC9A1			Infectious Diseases	2.02E-05-2.33E-03	CXCL3,PLAUR,IL6,CSF2		Tissue Development	2.34E-08-1.15E-04	SOCS1,SHH,SELL,IL1A,MMP3,HTR4,BDNF,IL1RL1,SMAD3,CCL20,EPHA4,IL6,Nppb,NRG1,CXCL3,PHOX2A,MMP8,FGF23,FOSL1,CACNB2,NMU,MAS1,S1PR5,PTGS1,PSTPIP2,PCDH15,PLAUR,MESDC2,SS18L1,Gulo,REG3G,PAK3,BCL11A,SLC14A1,IL1RN,CDKN1A,TRPV4,PTGER2,VGF,CSF2,ADORA2A,MMP9,IL11		Dermatological Diseases and Conditions	7.47E-09-2.16E-04	PRKACB,ABCD2,SHH,SOCS1,SELL,HTR2B,MMP3,CCL20,NRK,IL6,CBLC,AGTPBP1,IL1R2,CXCL3,LTB4R,SAMD12,DMRT2,TNN,FCN1,MLC1,ITGA11,FOSL1,ACPP,KCNH8,MAPK4,GRIA2,RRM2,PCDH15,MET,AQP9,NCF1,GMEB2,ACTA2,RNF180,IL1RN,DPP6,KCNIP4,PTGER2,LGALS12,IL1A,HTR4,OSBPL6,IL1RL1,JPH3,TRH,EPHA4,NRG1,MMP8,SLC6A17,KNDC1,FGF23,NAALAD2,S100A8,ACVR1C,HTR2A,CNGA4,FSTL4,PSTPIP2,FETUB,GRIK3,PLAUR,BCL3,TMEM30B,KATNAL1,SERPINB10,CAMP,REG…		Cardiovascular System Development and Function	9.3E-07-1.21E-03	SHH,IL1A,HTR4,TRH,BDNF,KCNE3,GDF15,IL6,NRG1,ESRRG,MMP8,P2RX2,ARHGEF4,UCN2,S1PR5,RASIP1,PLAUR,NCF1,IL1RN,CDKN1A,ADRA2C,PTGER2,VGF,ADORA2A,MMP9,IL11		Skeletal and Muscular System Development and Function	1.05E-05-5.74E-03	PRKACB,LHX2,HTR4,BTC,BDNF,GDF15,TAL1,MYL6B,IL6,PANX1,Nppb,LECT1,PDLIM5,RYR3,ADGRB1,Hmga2,RYR1,CALB1,HTR2A,UCN2,PSTPIP2,PROC,COL2A1,PLAUR,MYH7,Ccl9,MET,Gulo,IL1RN,CDKN1A,CALCR,MYH3,PTGER2,FOXF1,MMP9		Behavior	2.19E-06-3.69E-03	GCGR,HTR4,BDNF,GDF15,CHRNB4,EPHA4,IL6,GRIA4,DCDC2,PEX5L,RET,CHRNA3,KCNA1,GRIK1,NMU,HTR2A,UCN2,CACNA1C,PLAUR,MET,CHST8,GAST,UBQLN2,FA2H,MAG,IL1RN,GLRA1,CDKN1A,PTGER2,VGF,MMP9		Cell Death and Survival	1.72E-05-3.73E-03	SHH,MYH6,BTC,LHX2,BDNF,EPHA4,IL6,BCL11B,SH3GL2,DCDC2,KIF1A,PRKAA2,ACVR1C,WT1,PROC,COL2A1,PPP1R17,PLAUR,PTGDS,FGF1,MET,MAG,IL1RN,CDKN1A,AGAP3,SLC25A27,VGF,MMP9,FGF5,PPARGC1A		Developmental Disorder	3.85E-05-2.76E-03	SHH,F10,F9,GP9,CD3E,IL1RN,BDNF,COL2A1,IL6,RET,CD3D,PGR,HTR2A			Nutritional Disease	2.39E-06-5.57E-04	ADRA2B,CHRNA4,UCN2,HTR4,ABAT,BDNF,CA14,CA5A,IL6,SLC18A2,F10,TRIM63,STC2,CDKN1A,CHRNE,ALPI,MRAP2,VGF,MMP9,HTR2A,GRIK1,NMU
Neurological Disease	8.5E-05-5.08E-03	CXCL3,IL6,SLC9A1			Small Molecule Biochemistry	2.02E-05-2.33E-03	CXCL3,PLAUR,IL6,CSF2		Respiratory Disease	2.74E-08-1.24E-04	SOCS1,SHH,PHLDA1,SELL,IL1A,MMP3,IL1RL1,SMAD3,IL6,FGG,NRG1,CXCL3,MMP8,KIAA1468,ALPP,FGF23,FGD4,HPGD,CACNB2,KLK10,PTGS1,MESDC2,IL1RN,OPRK1,CDKN1A,TRPV4,PTGER2,CSF2,ADORA2A,MMP9,IL11		Lymphoid Tissue Structure and Development	8.38E-09-1.41E-04	CSF3R,SOCS1,SHH,IL1A,HTR4,PSTPIP2,CCL20,BCL3,IL6,CXCL3,LTB4R,IL1RN,CDKN1A,CYSLTR1,KDR,CSF2,IL11		Cardiovascular Disease	1.03E-06-1.25E-03	IL1A,UCN2,KCNE3,BDNF,IL1RL1,GDF15,PLAUR,GRIP1,IL6,PANX1,ESRRG,NCF1,IL1RN,MMP8,CDKN1A,ADRA2C,PTGER2,SEZ6L,ADORA2A,P2RX2,MMP9,IL11		Cardiovascular System Development and Function	1.19E-05-5.59E-03	CELA1,GCGR,LHX2,HTR4,BTC,BDNF,TAL1,GDF15,IL6,Nppb,TNN,GNB3,LECT1,PDLIM5,ADGRB1,REM2,HTR2A,ARHGEF4,S1PR5,UCN2,ADD2,PROC,COL2A1,PLAUR,MYH7,MET,Gulo,IL1RN,CDKN1A,FOXF1,PTGER2,VGF,MMP9,FGF5		Metabolic Disease	2.45E-06-3.87E-03	GCGR,BTC,CD3E,HTR4,BDNF,KLRB1,CTSW,GDF15,IL6,GRIA4,MPEG1,VWA3B,ANK2,XCL1,PPM1F,NMU,HTR2A,GRIK1,SHBG,RYR2,NKX2-2,CACNA1C,PTGDS,Ccl9,FGF1,MET,F10,GAST,ALB,IL1RN,CDKN1A,G6PC,MMP9,KIF11		Cell Morphology	1.79E-05-3.9E-03	SHH,CD3E,RIT2,SLC9A3,CLDN19,SH3GL2,IL6,TNN,PEX5L,CDK5R2,GRIK1,CR2,WT1,AQP5,SHBG,ULK4,COL2A1,MYH7,PTGDS,BRSK2,MET,IL1RN,RERE,FGF5,MYH6,CLDN15,HTR4,SLC17A6,BDNF,Mcpt1,EPHA4,BCL11B,Nppb,DCDC2,KCNJ11,CPEB3,MAL,FGD4,PRKAA2,REM2,MRAP2,KCNA1,ACVR1C,HTR2A,NRP2,UCN2,COL12A1,GRIK3,PROC,PSTPIP2,PLAUR,NFASC,ROBO3,FGF1,FA2H,MAG,NTSR2,CDKN1A,SLC25A27,VGF,GJB1,MMP9,ARHGAP8/PRR5-ARHGAP8,PPARGC1A		Respiratory Disease	3.85E-05-3.43E-03	MET,SHH,NTSR2,BDNF,CLDN2,PTGDS,RET,GJB1,HTR2A,PGR			Cellular Development	4.21E-06-2.04E-03	ADRA2B,SHH,ADAMTS8,CHGA,LHX2,BTC,CD3E,SLC9A3,IL6,PCDHB14,CLDN6,AGTPBP1,ADAM8,LIFR,TNN,LECT1,KIF1A,SPTB,NGB,RET,SNAP91,CR2,COL2A1,NEFH,MYH7,PTGDS,MET,SOSTDC1,ADCYAP1R1,CBLN2,PTGER2,PKIG,FGF5,HTR4,IL1RL1,POU2F2,BDNF,TRH,LGR5,TAC1,EPHA4,BCL11B,FOXD3,DCDC2,CNTNAP2,ARHGAP19,MAL,REM2,ACVR1C,KCNA1,HTR2A,NMU,KRT14,PSTPIP2,PLAUR,VIP,CD3D,MRAP,RASGRP4,FA2H,REG3G,MAG,CDKN1A,SLC25A27,CHRNE,DSCAM,ARPP21,VGF,G…
Tissue Morphology	8.5E-05-4.4E-03	CXCL3,Gulo,BTC,IL6,SLC9A1			Cell-mediated Immune Response	2.3E-05-2.47E-03	CXCL3,CCL20,IL6,CSF2		Gastrointestinal Disease	3.08E-08-1.23E-04	SHH,SOCS1,IL1A,SELL,BDNF,IL1RL1,SMAD3,KLRB1,PTGS1,CCL20,PLAUR,EPHA4,IL6,CXCL6,CXCL3,IL1RN,MMP8,CDKN1A,ALPP,OPRK1,HPGD,CSF2,ADORA2A,MMP9,IL11		Hematopoiesis	8.99E-09-1.54E-04	SOCS1,SHH,SELL,IL1A,HTR2B,HTR4,IL1RL1,GDF15,CCL20,EPHA4,IL6,CXCL3,FGF23,FOSL1,CSF3R,PSTPIP2,BCL3,IFNA4,CAMP,IL1RN,BCL11A,BMF,CDKN1A,CYSLTR1,KDR,CSF2,MMP9,IL11		Inflammatory Disease	1.22E-06-1.13E-03	IL1A,IL1RL1,Saa3,BDNF,KLRB1,PSTPIP2,CCL20,PLAUR,IL6,CD8A,SLC22A6,NRG1,NCF1,IL1RN,MMP8,CDKN1A,ADRA2C,PTGER2,ADORA2A,MMP9,NMU,PHACTR3		Cancer	2.23E-05-5.24E-03	GCGR,BTC,IL6,DAB1,RNF38,CHODL,PDE6A,PEX5L,KIF1A,CALB1,RNF152,ARHGEF4,ADD2,PPP1R1B,RRM2,PCDH15,MYH7,C1QTNF4,MET,CRYBB1,XKR4,PTGER2,FOXF1,FGA,TMEM158,CELA1,HTR4,POU2F2,BDNF,ZNF653,GDF15,ART1,KAZN,EPHA4,TTK,SPATA21,RASGEF1A,PDLIM5,SLC6A17,FGD4,ST8SIA2,RYR1,XCL1,VEPH1,HTR2A,PSTPIP2,USP30,CRHR1,ST8SIA5,IGSF3,MAG,CDKN1A,TCF23,USP49,PRKACB,ACSM2A,LHX2,TROAP,SLC9A3,TAL1,TEKT3,TNN,GNB3,ACSBG1,LECT1,RYR3,H…		Cancer	4.28E-06-3.96E-03	GCGR,BTC,CTSW,IL6,PANX1,CLDN6,GRIA4,ADAM8,RNF38,PEX5L,KCNK1,ANK2,ST6GALNAC2,LSS,MYT1L,CHRNA3,GRIK1,NKX2-2,RRM2,CACNA1C,MYH7,PNMAL2,TTI2,C1QTNF4,RHBDD1,SPATA20,MEX3A,MET,CRYBB1,GLRA1,AK4,PTGER2,CELA1,HTR4,BDNF,RLBP1,GDF15,KAZN,SLC16A13,EPHA4,RCOR2,LIN7A,TTK,SPATA21,MBL2,RASGEF1A,SLC6A17,MAL,FGD4,XCL1,PPM1F,KCNA1,TRAF1,NMU,EPHX4,HTR2A,CYP1A1,MOXD1,MYOM2,EPB41L4B,CASKIN1,PSTPIP2,CRTAC1,USP30,ROBO3,M…		Cardiovascular System Development and Function	1.8E-05-3.16E-03	CELA1,SHH,MYH6,CD3E,LHX2,HTR4,BTC,BDNF,ABAT,Mcpt1,IL6,Nppb,MTTP,KCNJ11,TNN,LECT1,PRKAA2,REM2,KCNA1,HTR2A,WT1,NRP2,UCN2,PROC,NPPC,COL2A1,RRM2,PLAUR,MYH7,FGF1,MET,ACTA2,IL1RN,CDKN1A,VGF,MMP9,PPARGC1A,FGF5		Cancer	5.73E-05-4.51E-03	SHH,BTC,RIT2,CTSW,CMTM4,PMP2,IL6,CLDN6,FGG,HBE1,KRT13,ATG9A,PEX5L,KCNK1,KIF1A,LSS,SFTPA1,CR2,GRIK1,ARHGEF4,ADD2,PPP1R1B,RHOBTB3,DACT3,RRM2,MYH7,RHBDD1,C1QTNF4,MR1,MEX3A,MET,ACTA2,CRYBB1,LMOD2,CBLN2,ITGA7,TMEM158,CELA1,LTBP2,HTR4,POU2F2,BDNF,LEPR,CA14,RLBP1,KAZN,EPHA4,SLC16A13,RCOR2,AQP3,RASGEF1A,CDYL,SLC6A17,MAL,ARHGAP19,XCL1,DEGS2,KCNA1,HTR2A,EPHX4,NMU,RHBDL3,MOXD1,EPB41L4B,CASKIN1,PSTPIP2,CRTAC…			Hair and Skin Development and Function	4.21E-06-2.04E-03	KRT14,SHH,CHGA,LHX2,TRH,LGR5,TAC1,IL6,BCL11B,CLDN6,VIP,SNAP25,SOSTDC1,REG3G,FA2H,ARHGAP19,CDKN1A,PTGER2,FGF5
Nutritional Disease	9.52E-05-9.52E-05	CXCL3,Gulo,IL6			Cell Cycle	2.53E-05-2.33E-03	PLAUR,IL6,CSF2		Cardiovascular System Development and Function	3.26E-08-1.23E-04	SOCS1,SHH,IL1A,SELL,HTR4,MMP3,BDNF,SMAD3,IL6,NRG1,ESRRG,GPR4,MMP8,FGF23,CACNB2,FOSL1,NMU,UCN2,S1PR5,PTGS1,PLAUR,CXCL6,AQP9,Gulo,IL1RN,CDKN1A,TRPV4,PTGER2,CSF2,VGF,ADORA2A,MMP9,IL11		Nervous System Development and Function	1.38E-08-1.68E-04	PRKACB,SOCS1,SHH,IL1A,HTR4,JPH3,TRH,GDF15,EPHA4,IL6,PANX1,NPTX1,AGTPBP1,NRG1,CXCL3,NTNG1,TNN,KNDC1,ACVR1C,P2RX2,ACPP,UNC5C,HTR2A,S1PR5,PRICKLE2,PLPPR5,GRIK3,GRIA2,PLAUR,PCDH15,IFNA4,MET,NCF1,IL1RN,BCL11A,OPRK1,CDKN1A,DPP6,ADRA2C,PTGER2,VGF,CSF2,KDR,ADORA2A,MMP9,IL11		Respiratory Disease	1.22E-06-1.04E-03	IL1A,IL1RL1,PLAUR,IL6,CD8A,NRG1,NCF1,IL1RN,MMP8,ADRA2C,PTGER2,P2RX2,ADORA2A,MMP9,SFTPA1,IL11		Gastrointestinal Disease	2.23E-05-5.23E-03	PRKACB,GCGR,LHX2,BTC,SLC9A3,KLRB1,CCL20,IL6,DAB1,TNN,KIF1A,RYR3,MYBL2,PPP1R1B,MAST4,RRM2,PCDH15,KCNG2,MYH7,PKN1,MET,CRYBB1,IL1RN,MYH3,FOXF1,FGA,KIF11,HTR4,BDNF,GDF15,EPHA4,TTK,MPEG1,RASGEF1A,PDLIM5,FGD4,XCL1,VEPH1,HTR2A,PSTPIP2,PROC,PLAUR,USP30,CRHR1,ROBO3,Ccl9,CHST8,UBQLN2,IGSF3,CDKN1A,CALCR,TCF23,VGF,MMP9		Digestive System Development and Function	5.44E-06-3.69E-03	CELA1,GCGR,LHX2,CLDN15,UCN2,HTR4,BDNF,SLC9A3,GDF15,NKX2-2,IL6,FGF1,CHST8,MET,GAST,IL1RN,SLC14A1,CDKN1A,G6PC,RET,CHRNA3,MMP9,NMU,HTR2A		Hematological System Development and Function	1.8E-05-3.86E-03	SHH,MYH6,HTR4,CD3E,BDNF,ABAT,POU2F2,Mcpt1,PMP2,IL6,BCL11B,FGG,KCNJ11,PRKAA2,Klra5 (includes others),CR2,WT1,UCN2,PROC,PSTPIP2,NPPC,PLAUR,PTGDS,CD3D,MR1,FGF1,MET,F10,ACTA2,IL1RN,CDKN1A,VGF,GJB1,MMP9		Hepatic System Disease	5.73E-05-4.17E-03	MET,ACTA2,IL1RN,CDKN1A,DRD5,IL6,RET,GJB1,MMP9,CR2			Organ Development	4.21E-06-2.18E-03	SHH,CHGA,BTC,LHX2,CLDN15,BDNF,TRH,LGR5,TAC1,EPHA4,IL6,BCL11B,CLDN6,AGTPBP1,CNTNAP2,KIF1A,SLC6A17,ARHGAP19,KCNA1,KRT14,PVALB,UCN2,ULK4,COL12A1,CRTAC1,COL2A1,NEFH,MYH7,VIP,SNAP25,CD3D,CLCN5,MET,SOSTDC1,FA2H,REG3G,ADCYAP1R1,TRIM63,CDKN1A,PTGER2,TBX1,MMP9,FGF5
Embryonic Development	1.3E-04-4.07E-03	CXCL3,BTC,IL6			Cardiovascular System Development and Function	3.71E-05-2.33E-03	CXCL3,PLAUR,IL6,CSF2		Organismal Development	3.26E-08-1.24E-04	SOCS1,SHH,IL1A,SELL,HTR4,MMP3,IL1RL1,BDNF,SMAD3,CCL20,IL6,Nppb,FGG,NRG1,CXCL3,ESRRG,GPR4,FGF23,FOSL1,NMU,MAS1,S1PR5,PSTPIP2,PTGS1,FETUB,PCDH15,PLAUR,CXCL6,AQP9,MESDC2,REG3G,Gulo,SLC14A1,IL1RN,BCL11A,OPRK1,CDKN1A,TRPV4,PTGER2,VGF,CSF2,ADORA2A,MMP9,IL11		Respiratory Disease	1.52E-08-1.85E-04	SOCS1,SELL,HTR2B,IL1RL1,IL6,NRG1,CXCL3,DMRT2,LTB4R,GPR4,MMP8,FGF23,S100A8,P2RX2,HTR2A,RRM2,PLAUR,BCL3,IFNA4,MET,NCF1,CAMP,ACTA2,IL1RN,CDKN1A,OPRK1,CYSLTR1,ADRA2C,PTGER2,KDR,CSF2,ADORA2A,MMP9,IL11		Organ Development	1.64E-06-1.48E-03	SHH,IL1A,HTR4,LHX2,TRH,BDNF,GDF15,IL6,CD8A,Nppb,NRG1,ESRRG,ACSBG1,MMP8,UCN2,PSTPIP2,P2RX5,PLAUR,GRIP1,NCF1,IL1RN,SLC14A1,SLC14A2,CDKN1A,PTGER2,ADORA2A,MMP9,IL11		Organismal Injury and Abnormalities	2.23E-05-5.71E-03	GCGR,BTC,CCL20,IL6,PANX1,DAB1,RNF38,PDE6A,CHODL,PEX5L,KIF1A,CALB1,RNF152,ARHGEF4,ADD2,PPP1R1B,RRM2,KCNG2,PCDH15,MYH7,C1QTNF4,MET,CRYBB1,XKR4,PTGER2,FOXF1,FGA,TMEM158,CELA1,HTR4,POU2F2,BDNF,ZNF653,ART1,GDF15,KAZN,EPHA4,TTK,SPATA21,RASGEF1A,PDLIM5,SLC6A17,FGD4,ST8SIA2,RYR1,XCL1,VEPH1,HTR2A,PSTPIP2,USP30,ROBO3,CRHR1,ST8SIA5,Gulo,IGSF3,MAG,CDKN1A,TCF23,USP49,PRKACB,ACSM2A,LHX2,SLC9A3,TROAP,TAL1,TEKT3…		Psychological Disorders	1.09E-05-3.7E-03	GCGR,HTR4,BDNF,CHRNB4,KAZN,EPHA4,IL6,ACSBG1,KCNK1,MAL,RET,MYT1L,CHRNA3,KCNA1,HTR2A,GRIK1,NMU,GPR83,CYP1A1,S1PR5,UCN2,MYOM2,GRIK3,CACNA1C,MYH7,NKAIN2,PSME1,ALB,C4orf22,KCNQ2,MAG,SLC14A1,IL1RN,GLRA1,G6PC,VGF		Skeletal and Muscular System Development and Function	1.99E-05-3.91E-03	SHH,CACNA1S,MYH6,HTR4,BTC,SLC17A6,BDNF,IL6,Nppb,KCNJ11,FGD4,PRKAA2,KCNA1,WT1,UCN2,COL12A1,PSTPIP2,NPPC,PROC,COL2A1,PLAUR,MYH7,PTGDS,FGF1,MET,ACTA2,IL1RN,CDKN1A,MMP9,PPARGC1A		Connective Tissue Development and Function	7.03E-05-4.75E-03	SHH,ADD2,LEPR,BDNF,PSTPIP2,COL2A1,PLAUR,PTGDS,IL6,PGR,MET,ATG9A,LECT1,CDKN1A,MRAP2,MMP9,NMU			Tissue Development	4.21E-06-2.35E-03	ADRA2B,SHH,ADAMTS8,CHGA,LHX2,BTC,CD3E,IL6,PCDHB14,CLDN6,AGTPBP1,LIFR,TNN,LECT1,KIF1A,SPTB,NGB,RET,SNAP91,CR2,COL9A1,ULK4,COL2A1,NEFH,MET,SOSTDC1,ADCYAP1R1,CBLN2,PTGER2,FGF5,HTR4,IL1RL1,TRH,BDNF,LGR5,TAC1,EPHA4,BCL11B,DCDC2,CNTNAP2,SLC6A17,ARHGAP19,REM2,KCNA1,HTR2A,NMU,KRT14,LOC102723475,COL12A1,PSTPIP2,CRTAC1,PLAUR,VIP,SNAP25,CD3D,SYCE3,MRAP,RASGRP4,FA2H,REG3G,MAG,SLC14A1,CDKN1A,DSCAM,CHRNE,ARPP2…
Nervous System Development and Function	1.3E-04-4.4E-03	CXCL3,BTC,IL6,SLC9A1			Cell Death and Survival	3.71E-05-2.47E-03	CXCL3,UBA7,PLAUR,EPHA4,IL6,CSF2		Cellular Development	3.51E-08-1.23E-04	SHH,SOCS1,PHLDA1,SELL,MMP3,SMAD3,KLRB1,CCL20,IL6,ESRRG,CXCL3,Sectm1b,GRB7,ERAL1,FOSL1,S1PR5,PCDH15,IL1RN,PTGER2,TM4SF20,IL1A,HTR4,BDNF,IL1RL1,EPHA4,Nppb,NRG1,PHOX2A,MMP8,STEAP2,FGF23,HPGD,CACNB2,NMU,PTGS1,PSTPIP2,PLAUR,MESDC2,SS18L1,Gulo,REG3G,PAK3,SLC14A1,BCL11A,CDKN1A,TRPV4,CSF2,VGF,ADORA2A,MMP9,IL11		Lipid Metabolism	2.69E-08-1.37E-04	ABCD2,SOCS1,IL1A,MMP3,TRH,KCNE3,GDF15,IL6,Nppb,NRG1,IL1R2,CXCL3,LTB4R,MMP8,FGF23,FOSL1,S100A8,HTR2A,ACPP,PEX11A,UCN2,NCF1,AQP9,CAMP,IL1RN,OPRK1,CDKN1A,CYSLTR1,PTGER2,KDR,CSF2,VGF,LGALS12,ADORA2A,MMP9		Skeletal and Muscular System Development and Function	1.64E-06-1.32E-03	SHH,IL1A,UCN2,BDNF,PSTPIP2,GDF15,P2RX5,PLAUR,IL6,Nppb,NRG1,ESRRG,NCF1,IL1RN,MMP8,CDKN1A,PTGER2,MMP9,IL11		Nucleic Acid Metabolism	2.69E-05-5.5E-03	GCGR,S1PR5,UCN2,HTR4,BDNF,ART1,RRM2,MYH7,IL6,CRHR1,Nppb,IL1RN,CALCR,MYH3,SLC25A27,RYR1,PTGER2,HTR2A		Cell Death and Survival	1.13E-05-3.43E-03	BMP15,GCGR,LHX2,CD3E,BTC,KLRB1,DDIAS,ARG2,CLDN7,IL6,PANX1,CD8A,ADAM8,RET,SHBG,NKX2-2,COL2A1,RRM2,CACNA1C,PTGDS,IFNA4,C1QTNF4,RHBDD1,MET,GAST,IL1RN,PTGER2,KIF11,FGF5,BDNF,Mcpt1,GDF15,EPHA4,TTK,Nppb,DCDC2,MAL,PPM1F,XCL1,MMP12,TRAF1,HTR2A,UCN2,RYR2,PLAUR,FGF1,Ccl9,SYCE3,ALB,UBQLN2,FA2H,KCNQ2,MAG,SBF1,CDKN1A,MS4A2,MCOLN2,SLC25A27,G6PC,VGF,MMP9		Cancer	2.37E-05-3.8E-03	SHH,CACNA1S,ABAT,RIT2,CTSW,SLC36A2,SEL1L3,PMP2,IL6,CLDN6,FGG,RNF38,EPS8L1,PEX5L,KRT13,PRRT4,KIF1A,IGFLR1,CDK5R2,ST6GALNAC2,GCKR,LSS,RNF152,CR2,GRIK1,CACHD1,WT1,GRM8,RRM2,NRG4,MYH7,C1QTNF4,RHBDD1,BRSK2,MR1,MET,MEX3A,ACTA2,RERE,CRYBB1,CELA1,HTR4,BDNF,POU2F2,RLBP1,KAZN,SLC16A13,EPHA4,BCL11B,TTK,SPATA21,RASGEF1A,PNRC1,SLC6A17,ARHGAP19,MAL,FGD4,MORN5,XCL1,ACVR1C,VEPH1,KCNA1,HTR2A,EPHX4,NRP2,MOXD1,CASK…		Cellular Assembly and Organization	7.78E-05-4.42E-03	SHH,LTBP2,NEFL,BDNF,RIT2,CLDN19,EPHA4,IL6,AGTPBP1,FGG,DCDC2,Dmd,PEX5L,KIF1A,SEZ6,MAL,REM2,RET,KCNA1,GRIK1,ARHGEF4,Nefm,ULK4,GRIK3,COL2A1,PLAUR,NFASC,IFNA4,LRTM2,ROBO3,MET,APLP2,MAG,NTSR2,CDKN1A,CBLN2,CLDN2,VGF,GJB1,MMP9,ARHGAP8/PRR5-ARHGAP8,FGF5			Cardiovascular Disease	5.34E-06-2.04E-03	KCND2,ADRA2B,CHGA,ADAMTS8,KCNK3,IL1RL1,SLC9A3,CA14,BDNF,TAC1,CA5A,IL6,FGG,ADAM8,VWA3B,SPTB,NGB,RET,KCNA1,GRIK1,HTR2A,CHRNA4,UCN2,TTC25,ULK4,COL12A1,GRIA2,PLAUR,MYH7,PTGDS,VIP,SLC18A2,SNAP25,SULT2B1,MET,F10,ACTA2,CORO2A,CHRNE,PTGER2,VGF,VSNL1,TBX1,MMP9
Organ Development	1.3E-04-4.74E-03	CXCL3,Gulo,BTC,IL6,SLC9A1			Cell Morphology	3.71E-05-2.33E-03	PLAUR,EPHA4,IL6,CSF2,C10orf88		Organ Development	3.51E-08-1.14E-04	SHH,SOCS1,SELL,IL1A,HTR4,BDNF,KLRB1,SMAD3,IL6,Nppb,NRG1,CXCL3,MMP8,ALPP,FGF23,HOMER1,PTGS1,PSTPIP2,PLAUR,CXCL6,ASGR1,Gulo,REG3G,IL1RN,OPRK1,CDKN1A,TRPV4,PTGER2,CSF2,ADORA2A,MMP9,IL11		Small Molecule Biochemistry	2.69E-08-2.16E-04	ABCD2,SOCS1,SHH,IL1A,MMP3,HTR4,KCNE3,TRH,KLRB1,GDF15,TFAP2B,EPHA4,IL6,Nppb,NRG1,IL1R2,CXCL3,LTB4R,MMP8,FGF23,FOSL1,S100A8,HTR2A,ACPP,PEX11A,CNGA4,UCN2,S1PR5,MET,NCF1,AQP9,CAMP,IL1RN,OPRK1,CDKN1A,CYSLTR1,ADRA2C,PTGER2,KDR,VGF,CSF2,LGALS12,ADORA2A,MMP9		Tissue Development	1.64E-06-1.48E-03	SHH,APBA2,IL1A,SPTBN4,RNF165,HTR4,LHX2,IL1RL1,BDNF,TRH,GDF15,ASZ1,DDIAS,IL6,CD8A,Nppb,NRG1,CCNA1,MMP8,STEAP2,PRND,P2RX2,NMU,S1PR5,RASIP1,PSTPIP2,P2RX5,PLAUR,GRIP1,CLASP2,BRSK2,NCF1,SS18L1,SLC14A1,IL1RN,BCL11A,SLC14A2,CDKN1A,CBLN2,SEZ6L,PTGER2,VGF,ADORA2A,LRRTM1,MMP9,IL11		Small Molecule Biochemistry	2.69E-05-5.5E-03	GCGR,HTR4,BTC,BDNF,SLC9A3,KLRB1,ART1,GDF15,EPHA4,Cyp2g1,IL6,DAB1,Nppb,ACSBG1,GNB3,PEX5L,RYR3,ST8SIA2,XCL1,RYR1,CALB1,HTR2A,S1PR5,UCN2,PROC,RRM2,COL2A1,MYH7,CRHR1,ST8SIA5,CHST8,Gulo,MAG,IL1RN,CDKN1A,MYH3,CALCR,SLC25A27,Apoc1,PTGER2,SLC27A3,VGF,MMP9		Cellular Development	1.32E-05-3.98E-03	BMP15,CD3E,BTC,LHX2,SLC9A3,TRIM9,DDIAS,IL6,CLDN6,CD8A,PANX1,ADAM8,TNN,LECT1,ANK2,MYT1L,RET,CHRNA3,S1PR5,COL2A1,RRM2,NKX2-2,MYH7,IFNA4,PTGDS,RHBDD1,LRTM2,MET,GAST,IL1RN,FZD5,PTGER2,FGF5,CELA1,HTR4,BDNF,GDF15,UBASH3B,EPHA4,Nppb,DCDC2,MBL2,MAL,REM2,MMP12,KCNA1,TRAF1,HTR2A,RYR2,PSTPIP2,PLAUR,ROBO3,Ccl9,FGF1,ALB,FA2H,UBQLN2,Gulo,MAG,SBF1,CDKN1A,SLC25A27,TCF23,VGF,MMP9		Nucleic Acid Metabolism	2.73E-05-2.14E-03	MYH6,UCN2,HTR4,GRM8,RIT2,PTH2R,NPPC,RRM2,MYH7,IL6,Nppb,MRAP,PRKAA2,SLC25A27,MRAP2,Gnmt/LOC100911564,PPARGC1A		Cardiovascular System Development and Function	8.13E-05-4.26E-03	CD3E,HTR4,BDNF,LEPR,Mcpt1,IL6,PGR,LECT1,REM2,KCNA1,LOC102723475,UCN2,ADD2,Serpina3c/Serpina3m,PLAUR,DRD5,PTGDS,SLC18A2,MET,F10,F9,ACTA2,CDKN1A,VGF,MMP9,FGF5			Drug Metabolism	5.35E-06-1.94E-03	CHGA,CHRNA4,UCN2,GRM1,TRH,ABAT,TAC1,IL6,VIP,SLC18A2,MRAP2,RET,VGF,MMP9,HTR2A
Organismal Development	1.3E-04-4.74E-03	CXCL3,Gulo,BTC,IL6			Hematological Disease	3.71E-05-2.33E-03	CXCL3,EPHA4,IL6,CSF2		Skeletal and Muscular System Development and Function	3.51E-08-3.57E-05	SOCS1,SHH,IL1A,MMP3,HTR4,BDNF,IL1RL1,SMAD3,IL6,Nppb,NRG1,ESRRG,CXCL3,MMP8,FGF23,HOMER1,FOSL1,UCN2,PSTPIP2,PLAUR,Gulo,IL1RN,CDKN1A,PTGER2,CSF2,MMP9,IL11		Tumor Morphology	2.94E-08-2.09E-04	CSF3R,SOCS1,PHLDA1,SHH,IL1A,SELL,MMP3,GDF15,PLAUR,IL6,NRG1,MET,CXCL3,IL1RN,CDKN1A,S100A8,FOSL1,PTGER2,CSF2,KDR,ACVR1C,LGALS12,MMP9		Cell Cycle	1.67E-06-1.48E-03	SHH,IL1A,GDF15,PLAUR,DDIAS,IL6,TTK,BRSK2,NRG1,ESRRG,CCNA1,CDKN1A,KIF11,MMP9		Cell Death and Survival	3E-05-5.39E-03	PRKACB,GCGR,LHX2,BTC,KLRB1,TAL1,DDIAS,IL6,PANX1,KIF1A,RYR3,Hmga2,MYBL2,CALB1,RNF152,ADD2,PPP1R1B,COL2A1,RRM2,PCDH15,C1QTNF4,PKN1,MET,IL1RN,PTGER2,FGA,TMEM158,KIF11,FGF5,POU2F2,BDNF,GDF15,EPHA4,TTK,Nppb,MMS22L,ST8SIA2,XCL1,RYR1,HTR2A,UCN2,PROC,PLAUR,CRHR1,Ccl9,UBQLN2,MAG,CDKN1A,CALCR,SLC25A27,VGF,MMP9		Reproductive System Disease	1.42E-05-3.5E-03	TRIM9,ARG2,CLDN7,IL6,CLDN6,GRIA4,TNN,GPR4,PEX5L,ANK2,ST6GALNAC2,MYT1L,RET,GRAMD2,GRIK1,MAPK4,SHBG,ULK4,COL2A1,RRM2,CACNA1C,MYH7,PNMAL2,PTGDS,LRTM2,SPATA20,MET,F10,C4orf22,GLRA1,DPP6,PTGER2,KIF11,FGF5,HTR4,IWS1,GDF15,MARCH11,KAZN,POPDC2,EPHA4,RCOR2,CFAP100,TTK,FBP2,SLC7A14,RASGEF1A,MAL,ALPP,FGD4,MMP12,EPHX4,HTR2A,NMU,CYP1A1,MOXD1,MYOM2,RYR2,GRIK3,CRTAC1,PLAUR,USP30,FGF1,ST8SIA5,CHST8,ALB,KCNQ2,UBQ…		Small Molecule Biochemistry	2.73E-05-3.57E-03	SHH,BTC,SLC9A3,ABAT,RIT2,SLC36A2,PTH2R,PMP2,CLDN7,IL6,HMGCS2,MTTP,PEX5L,GCKR,LSS,CR2,GRIK1,AQP5,SHBG,GRM8,RRM2,MYH7,PTGDS,ELOVL6,MET,F10,IL1RN,MYH6,HTR4,SLC17A6,BDNF,RLBP1,EPHA4,BCL11B,Nppb,KCNJ11,FBP2,GDPD3,SLC6A17,PRKAA2,PNPLA3,MRAP2,HTR2A,UCN2,NPPC,FGF1,CHST8,MRAP,ST8SIA5,FA2H,MAG,SLC14A1,CDKN1A,SLC25A27,Apoc1,SLC27A3,RDH5,VGF,MMP9,PPARGC1A		Organismal Development	8.13E-05-4.86E-03	SHH,CD3E,BTC,SLC9A3,IL6,CLDN7,CLDN6,AGTPBP1,PGR,LECT1,STC2,KIF1A,RET,ULK4,DACT3,COL2A1,MET,IL1RN,FGF5,CELA1,HTR4,CLDN15,BDNF,LEPR,CA14,RLBP1,EPHA4,AQP3,SLC6A17,ARHGAP19,REM2,MRAP2,KCNA1,HTR2A,LOC102723475,BARHL2,Serpina3c/Serpina3m,PSTPIP2,CRTAC1,PLAUR,ROBO3,SLC18A2,SLC5A3,MRAP,CHST8,APLP2,FA2H,REG3G,RSPH1,SLC14A1,CDKN1A,RDH12,VGF,GJB1,MMP9			Skeletal and Muscular System Development and Function	7.9E-06-2.18E-03	ADRA2B,SHH,CHGA,BTC,JPH3,BDNF,TAC1,EPHA4,MYL6B,IL6,LIFR,KCNA1,NMU,HTR2A,LOC102723475,PVALB,COL9A1,UCN2,MYOM2,COL12A1,GRIA2,COL2A1,PLAUR,MYH7,SLC18A2,VIP,SNAP25,MET,Gulo,MAG,ACTA2,TRIM63,CDKN1A,CHRNE,PTGER2,TBX1,MMP9
Cell Morphology	1.4E-04-4.74E-03	BTC,IL6,SLC9A1,C10orf88			Organismal Development	3.71E-05-2.33E-03	CLDN15,CCL20,PLAUR,EPHA4,IL6,CSF2		Organismal Survival	3.55E-08-1.94E-05	SHH,SOCS1,IL1A,HTR4,IL1RL1,BDNF,KLRB1,SMAD3,JAM2,IL6,FGG,NRG1,CXCL3,ESRRG,FCN1,GPR4,MMP8,HPGD,FGF23,FOSL1,CACNB2,PTGS1,PLAUR,CXCL6,SS18L1,ASGR1,Gulo,BCL11A,SLC14A1,IL1RN,CDKN1A,PTGER2,VGF,CSF2,ADORA2A,MMP9,IL11		Infectious Diseases	3.11E-08-1.85E-04	ABCD2,SOCS1,IL1A,OSBPL6,HTR4,MMP3,IL1RL1,GDF15,CCL20,IL6,CBLC,PANX1,NRG1,CXCL3,LTB4R,FCN1,MMP8,S100A8,HTR2A,CSF3R,RRM2,PLAUR,BCL3,IFNA4,SOWAHA,AQP9,NCF1,ASGR1,REG3G,CAMP,ACTA2,IL1RN,BCL11A,OPRK1,CYSLTR1,CSF2,HMCN2,ADORA2A,MMP9,SAMD9		Cell Signaling	2.67E-06-4.5E-04	SHH,GRM2,IL1A,UCN2,HTR4,S1PR5,JPH3,TRH,IL1RL1,BDNF,PLAUR,CCL20,IL6,CD8A,Nppb,ATP2B3,LYNX1,PRND,PTGER2,VGF,ADORA2A,P2RX2,SFTPA1,NMU		Organ Morphology	4.21E-05-5.59E-03	GCGR,LHX2,BTC,CLDN15,SLC9A3,BDNF,GDF15,TAL1,DDIAS,EPHA4,IL6,DAB1,Nppb,PDLIM5,ADGRB1,Hmga2,ST8SIA2,RYR1,MYBL2,HTR2A,UCN2,PROC,COL2A1,PLAUR,MYH7,PKN1,CHST8,MET,IL1RN,CDKN1A,VGF,FGA,FOXA3,MMP9		Hematological System Development and Function	1.86E-05-3.7E-03	GCGR,CD3E,LHX2,HTR4,BDNF,Mcpt1,GDF15,UBASH3B,EPHA4,ARG2,CLDN7,IL6,CD8A,ADAM8,MBL2,ALPP,ST6GALNAC2,XCL1,Cxcl3,MMP12,TRAF1,NMU,HTR2A,GPR83,CYP1A1,S1PR5,UCN2,PSTPIP2,PLAUR,CACNA1C,MYH7,PTGDS,IFNA4,FGF1,Ccl9,MET,F10,GAST,ALB,Gulo,SLC14A1,IL1RN,CDKN1A,G6PC,PTGER2,VGF,MMP9		Cardiovascular Disease	2.83E-05-3.16E-03	CACNA1S,MYH6,BDNF,CA4,IL6,TTK,FGG,KCNJ11,CPEB3,PRKAA2,VEPH1,KCNA1,GRIK1,HTR2A,WT1,CLIC5,UCN2,ULK4,COL12A1,PROC,COL2A1,PLAUR,MYH7,PTGDS,ROBO3,FGF1,MET,F10,ACTA2,IL1RN,CDKN1A,RDH5,SEZ6L,VGF,MMP9,AKAP1,PPARGC1A		Reproductive System Disease	1.11E-04-4.49E-03	SHH,DRP2,CMTM4,PMP2,CLDN7,IL6,CLDN6,AGTPBP1,FGG,PGR,HBE1,PEX5L,ATG9A,CFI,RET,GRAMD2,GRIK1,TTLL11,ZNF532,ADD2,PPP1R1B,DACT3,ULK4,RRM2,COL2A1,PPP1R17,MYH7,PTGDS,LRTM2,PKN1,MR1,MET,F10,C4orf22,ACTA2,NRIP3,LMOD2,COL23A1,LY6G6C,BAZ1B,FGF5,HTR4,BDNF,LEPR,KAZN,MARCH11,EPHA4,RCOR2,TMEM247,RASGEF1A,ARHGAP19,MAL,DEGS2,PITPNM2,NMU,EPHX4,HTR2A,FREM2,MOXD1,GRIK3,CRTAC1,PLAUR,USP30,COL20A1,SLC5A3,ST8SIA5,CHST8…			Embryonic Development	1.38E-05-2.25E-03	ADRA2B,SHH,HTR4,BTC,LHX2,TRH,BDNF,LGR5,TAC1,EPHA4,BCL11B,IL6,CLDN6,FOXD3,AGTPBP1,FGG,CNTNAP2,KIF1A,ARHGAP19,SLC6A17,REM2,RET,KCNA1,LOC102723475,KRT14,ULK4,COL2A1,CRTAC1,PLAUR,NEFH,VIP,SNAP25,CD3D,MRAP,MET,CLCN5,F10,SOSTDC1,REG3G,FA2H,IGSF3,MAG,ADCYAP1R1,CDKN1A,DSCAM,PTGER2,VGF,TBX1,MMP9
Hematological Disease	1.67E-04-4.07E-03	CXCL3,BTC,STEAP2,IL6			Gene Expression	9.57E-05-2.33E-03	IL6,UBTF,CSF2		Organismal Functions	4.15E-08-1.23E-04	NRG1,SELL,IL1A,MMP3,IL1RN,BDNF,SMAD3,PTGS1,TRPV4,IL6,PTGER2,CSF2,ADORA2A,MMP9,NMU		Cellular Function and Maintenance	9.75E-08-1.39E-04	PRKACB,SHH,SOCS1,SELL,HTR2B,MMP3,KLRB1,CCL20,IL6,PANX1,AGTPBP1,CXCL3,LTB4R,FCN1,TNN,Cxcl3,P2RX2,CSF3R,PLPPR5,PRICKLE2,PCDH15,IFNA4,MET,NCF1,AQP9,ASGR1,IL1RN,DPP6,PTGER2,IL1A,HTR4,JPH3,TRH,IL1RL1,GDF15,TFAP2B,EPHA4,NRG1,NTNG1,KNDC1,FGF23,S100A8,HTR2A,UCN2,GRIK3,PLAUR,BCL3,CAMP,REG3G,BCL11A,BMF,CDKN1A,CYSLTR1,CSF2,KDR,VGF,ADORA2A,MMP9,ARHGAP8/PRR5-ARHGAP8,IL11		Vitamin and Mineral Metabolism	2.67E-06-1.17E-03	SHH,IL1A,GRM2,UCN2,JPH3,TRH,IL1RL1,BDNF,GDF15,PLAUR,CCL20,IL6,CD8A,Nppb,ATP2B3,LYNX1,PRND,PTGER2,VGF,ADORA2A,P2RX2,MMP9,SFTPA1,NMU		Neurological Disease	4.57E-05-5.23E-03	LHX2,BTC,HTR4,TROAP,BDNF,GDF15,KAZN,EPHA4,IL6,PANX1,DAB1,RNF38,TNN,ACSBG1,GNB3,PDE6A,KIF1A,RYR3,ADGRB1,ST8SIA2,RYR1,MYBL2,CALB1,HTR2A,SPIN2A/SPIN2B,GPR83,S1PR5,PPP1R1B,PSTPIP2,PROC,RRM2,PLAUR,MYH7,CRHR1,MET,UBQLN2,MAG,SLC14A1,IL1RN,CDKN1A,MYH3,SLC25A27,PTGER2,VGF,TMEM158,MMP9,FGF5		Endocrine System Disorders	2.04E-05-3.3E-03	GCGR,CD3E,BTC,CTSW,KLRB1,ARG2,IL6,CLDN7,GRIA4,GPR4,ANK2,RET,MYT1L,GRIK1,SHBG,ULK4,RRM2,CACNA1C,PTGDS,SPATA20,MET,F10,GAST,IL1RN,DPP6,PTGER2,KIF11,FGF5,HTR4,BDNF,IWS1,GDF15,KAZN,CFAP100,VWA3B,MPEG1,FBP2,RASGEF1A,ALPP,FGD4,PPM1F,XCL1,HTR2A,NMU,MYOM2,RYR2,CRTAC1,PLAUR,FGF1,Ccl9,CHST8,ALB,UBQLN2,KCNQ2,MAG,CDKN1A,MCOLN2,MS4A2,G6PC,USP49,MMP9		Psychological Disorders	3.12E-05-2.84E-03	CACNA1S,NRP2,UCN2,HTR4,BDNF,ABAT,RIT2,CA4,GRIK3,IL6,HMGCS2,NKAIN2,PTPRU,C4orf22,MAG,ACTA2,SLC14A1,IL1RN,MAL,MRAP2,VGF,HTR2A,GRIK1		Infectious Diseases	1.43E-04-1.63E-03	F10,F9,IL1RN,PSTPIP2,IL6,SAMD9,HTR2A			Organismal Development	1.38E-05-2.18E-03	ADRA2B,SHH,CHGA,ADAMTS8,CD3E,LHX2,BTC,SLC9A3,SH3GL2,CLDN7,IL6,CLDN6,AGTPBP1,ADAM8,TNN,STC2,LECT1,KIF1A,RET,COL9A1,ULK4,COL2A1,GRIA2,NEFH,CKMT1A/CKMT1B,MET,CLCN5,SOSTDC1,ADCYAP1R1,PTGER2,FGF5,CLDN15,HTR4,TRH,BDNF,JPH3,CA14,LGR5,TAC1,EPHA4,CA5A,BCL11B,CNTNAP2,ARHGAP19,SLC6A17,REM2,MRAP2,KCNA1,HTR2A,LOC102723475,KRT14,PVALB,CHRNA4,COL12A1,CRTAC1,PLAUR,SLC18A2,VIP,SNAP25,CD3D,CHST8,MRAP,REG3G,Gulo,IG…
Immunological Disease	1.67E-04-4.74E-03	CXCL3,BTC,IL6,SLC9A1			Embryonic Development	1.06E-04-2.33E-03	PLAUR,CCL20,EPHA4,IL6,CSF2		Molecular Transport	4.57E-08-1.23E-04	SOCS1,SHH,SELL,IL1A,MMP3,HTR4,BDNF,SMAD3,CCL20,EPHA4,IL6,Nppb,FGG,IL1R2,NRG1,CXCL3,STEAP2,MMP8,SLC6A17,HPGD,FGF23,CLIC3,CACNB2,Prss30,NMU,MAS1,CNGA4,UCN2,S1PR5,PTGS1,AQP9,Gulo,SLC14A1,KCNH7,IL1RN,CDKN1A,OPRK1,TRPV4,PTGER2,VGF,CSF2,ADORA2A,MMP9,IL11		Molecular Transport	1.17E-07-2.16E-04	ABCD2,LOC100911216/Pcsk1,SOCS1,SHH,SELL,HTR2B,MMP3,CCL20,IL6,PANX1,NPTX1,IL1R2,CXCL3,LTB4R,MLC1,P2RX2,ACPP,S1PR5,GRIA2,RHBDD1,MET,NCF1,AQP9,IL1RN,DPP6,TMEM27,PTGER2,LGALS12,IL1A,HTR4,KCNE3,JPH3,TRH,IL1RL1,TFAP2B,GDF15,EPHA4,Nppb,NRG1,STEAP2,MMP8,SLC6A17,FGF23,S100A8,PEX11A,HTR2A,CNGA4,UCN2,PLAUR,BCL3,CAMP,OPRK1,CDKN1A,CYSLTR1,ADRA2C,KDR,CSF2,VGF,ADORA2A,MMP9,IL11		Cell Morphology	2.84E-06-1.28E-03	SHH,IL1A,GRM2,SPTBN4,RNF165,LHX2,HTR4,JPH3,IL1RL1,BDNF,TRH,GDF15,ASZ1,IL6,CD8A,PANX1,Nppb,NRG1,ACSBG1,MYO9B,MMP8,PRND,SFTPA1,NMU,AQP5,ARHGEF4,CHGB,UCN2,RASIP1,FETUB,PSTPIP2,GRIA2,PLAUR,CLASP2,BRSK2,NCF1,SS18L1,IL1RN,BCL11A,ATP2B3,CDKN1A,PTGER2,SEZ6L,VGF,ADORA2A,LRRTM1,MMP9,ARHGAP8/PRR5-ARHGAP8		Cell Cycle	4.64E-05-5.23E-03	TAL1,GDF15,PLAUR,DDIAS,IL6,TTK,MMS22L,MET,UBQLN2,CDKN1A,CALCR,MYBL2,KIF11,MMP9		Gastrointestinal Disease	2.04E-05-3.94E-03	GCGR,BTC,CD3E,LHX2,SLC9A3,KLRB1,CTSW,IL6,PANX1,GRIA4,TNN,ANK2,RET,GRIK1,SHBG,ULK4,RRM2,CACNA1C,MYH7,PNMAL2,PTGDS,MET,F10,GAST,CRYBB1,IL1RN,DPP6,PTGER2,KIF11,HTR4,BDNF,GDF15,CHRNB4,EPHA4,LIN7A,TTK,DCDC2,MPEG1,VWA3B,RASGEF1A,ALPP,MAL,FGD4,PPM1F,XCL1,TMEM196,MMP12,KCNA1,TRAF1,HTR2A,NMU,CYP1A1,PSTPIP2,RYR2,PLAUR,USP30,NKAIN2,Ccl9,FGF1,CHST8,ALB,UBQLN2,CDKN1A,TCF23,VGF,MMP9		Cellular Function and Maintenance	3.44E-05-3.83E-03	SHH,CACNA1S,LHX2,CD3E,RIT2,SLC9A3,IL6,CLDN7,FGG,TNN,KRT13,PEX5L,LECT1,KIF1A,GCKR,Cxcl3,RNF152,GRIK1,CR2,WT1,AQP5,SHBG,ULK4,Marcks,BRSK2,MET,IL1RN,RERE,SEZ6L,S100G,FGF5,SPIRE2,HTR4,BDNF,EPHA4,BCL11B,TTK,DCDC2,CPEB3,KCNJ11,MAL,FGD4,PRKAA2,REM2,KCNA1,HTR2A,CLIC5,BARHL2,NRP2,UCN2,NPPC,GRIK3,PROC,PLAUR,USP30,NFASC,ROBO3,CD3D,FGF1,MAG,SLC14A1,NTSR2,CDKN1A,SLC25A27,VGF,GJB1,MMP9,ARHGAP8/PRR5-ARHGAP8,PPA…		Reproductive System Development and Function	1.43E-04-2.18E-03	CHST8,APLP2,POU2F2,LEPR,SLC14A1,CDKN1A,COL2A1,PLAUR,VGF			Organismal Survival	1.39E-05-2.11E-03	ADRA2B,SHH,CHGA,CD3E,LHX2,BTC,IGF2BP3,CLDN7,IL6,SH3GL2,FGG,LIFR,KIF1A,RET,CR2,ULK4,COL2A1,GRIA2,MYH7,MET,F10,SOSTDC1,Aox4,ACTA2,ADCYAP1R1,TRIM63,PTGER2,LTBP2,HTR4,POU2F2,BDNF,IL1RL1,CA14,JPH3,TAC1,CA5A,BCL11B,FOXD3,MAL,KCNA1,KRT14,CHRNA4,COL12A1,PLAUR,NFASC,SLC34A2,VIP,SLC18A2,SNAP25,Gulo,SLC14A1,CDKN1A,CHRNE,DSCAM,VGF,GJB1,TBX1,MMP9
Vitamin and Mineral Metabolism	3.32E-04-4.07E-03	CXCL3,Gulo,IL6,SLC9A1			Cell Signaling	1.13E-04-5.11E-04	CXCL3,PLAUR,CCL20,IL6,CSF2		Ophthalmic Disease	5.45E-08-9.17E-08	CXCL3,IL1A,MMP8,CCL20,EPHA4,CSF2,MMP9,CXCL6,IL11		Endocrine System Disorders	1.82E-07-1.53E-04	SOCS1,SELL,IL1A,HTR2B,HTR4,MMP3,KLRB1,GDF15,NRK,WNT16,IL6,MPEG1,IL1R2,SAMD12,S100A8,PHACTR3,HTR2A,FSTL4,RRM2,PCDH15,BCL3,MET,NCF1,ACTA2,IL1RN,CDKN1A,ADRA2C,KDR,CSF2,MMP9		Psychological Disorders	3.76E-06-6.18E-04	APBA2,GRM2,LETMD1,S1PR5,UCN2,HTR4,BDNF,GRIA2,IL6,NRG1,NCF1,ACSBG1,SLC14A1,IL1RN,LYNX1,ADRA2C,VGF,P2RX2,ADORA2A,MMP9,NMU		Infectious Diseases	4.99E-05-2.05E-03	IL1RN,PSTPIP2,PROC,IL6,FGA		Cellular Movement	2.85E-05-3.98E-03	CD3E,BTC,BDNF,Mcpt1,DNAI1,GDF15,EPHA4,CLDN7,IL6,CD8A,DCDC2,ADAM8,TNN,ALPP,ST6GALNAC2,FGD4,PPM1F,XCL1,Cxcl3,RET,MMP12,HTR2A,NMU,CYP1A1,S1PR5,EPB41L4B,COL2A1,PLAUR,PTGDS,ROBO3,Ccl9,FGF1,MET,F10,ALB,GAST,IL1RN,CDKN1A,G6PC,PTGER2,VGF,MMP9,FGF5		Cellular Movement	3.67E-05-3.32E-03	SHH,MYH6,BTC,CD3E,LHX2,BDNF,Mcpt1,EPHA4,BCL11B,CLDN7,IL6,DCDC2,TNN,ARHGAP19,PRKAA2,CDK5R2,ST6GALNAC2,FGD4,XCL1,Cxcl3,HTR2A,CR2,WT1,AQP5,BARHL2,NRP2,SHBG,PROC,COL2A1,PLAUR,PTGDS,NFASC,ROBO3,FGF1,MET,F10,PTPRU,ACTA2,RERE,IL1RN,CDKN1A,VGF,GJB1,MMP9,ARHGAP8/PRR5-ARHGAP8,FGF5		Hereditary Disorder	1.47E-04-3.43E-03	CD3E,CA14,NEFL,BDNF,KAZN,EPHA4,IL6,FGG,SEZ6,KIF1A,RET,KCNA1,GRIK1,HTR2A,GPR83,PPP1R1B,RHOBTB3,DRD5,MYH7,SLC18A2,CD3D,F10,F9,FA2H,IL1RN,SLC14A1,RDH12,GJB1,MMP9			Cell Signaling	1.45E-05-2.18E-03	ADRA2B,SHH,CHGA,HTR4,CD3E,CAP2,TRH,BDNF,TAC1,IL6,FGD4,NGB,MRAP2,XCL1,RET,GRIK1,HTR2A,CR2,NMU,PVALB,UCN2,GRM1,PLAUR,VIP,CKMT1A/CKMT1B,MET,MRAP,ADCYAP1R1,MAG,NTSR2,CDKN1A,MS4A2,PTGER2,VGF,PKIG,FGF5
Cancer	3.39E-04-4.07E-03	CXCL3,BTC,IL6			Molecular Transport	1.13E-04-2.33E-03	CXCL3,PLAUR,CCL20,IL6,CSF2		Cell Death and Survival	5.56E-08-1.23E-04	SOCS1,PHLDA1,SHH,SELL,IL1A,MMP3,IL1RL1,BDNF,Saa3,SMAD3,KLRB1,EPHA4,IL6,Nppb,NRG1,PHOX2A,CXCL3,KIAA1468,MMP8,GRB7,HPGD,HOMER1,CACNB2,FOSL1,UCN2,PTGS1,FETUB,PLAUR,PCDH15,SERPINB10,AQP9,REG3G,PAK3,BCL11A,IL1RN,CDKN1A,PTGER2,VGF,CSF2,ADORA2A,MMP9,IL11		Gastrointestinal Disease	1.98E-07-2.25E-04	PRKACB,SOCS1,SHH,SELL,HTR2B,KLRB1,WNT16,CCL20,IL6,PANX1,IL1R2,CXCL3,SAMD12,TNN,ITGA11,AJAP1,PHACTR3,CSF3R,FAM83G,KCNH8,PRICKLE2,RRM2,PCDH15,MET,NCF1,ACTA2,IL1RN,DPP6,IL1A,HTR4,OSBPL6,JPH3,GDF15,EPHA4,MPEG1,NRG1,RAPGEFL1,MMP8,KNDC1,S100A8,HTR2A,FAM171B,CNGA4,FSTL4,PSTPIP2,PLAUR,CAMP,BMF,OPRK1,CDKN1A,ADRA2C,KDR,CSF2,VGF,ADORA2A,MMP9,IL11		Cellular Development	4.24E-06-1.48E-03	SHH,APBA2,IL1A,SPTBN4,RNF165,HTR4,BDNF,TRH,IL1RL1,POU2F2,KLRB1,GDF15,CCL20,DDIAS,IL6,PANX1,CD8A,Nppb,NRG1,ESRRG,CCNA1,STEAP2,MMP8,Sectm1b,GRB7,P2RX2,SFTPA1,NMU,S1PR5,PSTPIP2,PLAUR,CLASP2,BRSK2,NCF1,SS18L1,SLC14A1,IL1RN,BCL11A,CDKN1A,CBLN2,SEZ6L,PTGER2,VGF,ADORA2A,LRRTM1,MMP9,IL11		Cellular Movement	6.1E-05-5.71E-03	BTC,BDNF,GDF15,CCL20,EPHA4,IL6,DAB1,TNN,ADGRB1,FGD4,ST6GALNAC2,ST8SIA2,HTR2A,ARHGEF4,S1PR5,PROC,PLAUR,ROBO3,MET,CDKN1A,PTGER2,FOXF1,FGA,VGF,MMP9,ARHGAP8/PRR5-ARHGAP8,FGF5		Immune Cell Trafficking	2.85E-05-3.16E-03	CD3E,BDNF,Mcpt1,GDF15,IL6,CD8A,ADAM8,ALPP,XCL1,Cxcl3,MMP12,NMU,CYP1A1,S1PR5,PLAUR,PTGDS,Ccl9,FGF1,F10,ALB,IL1RN,CDKN1A,G6PC,PTGER2,MMP9		Dermatological Diseases and Conditions	4.49E-05-2.9E-03	SHH,CACNA1S,ACSM2A,CD3E,LHX2,RIT2,SLC9A3,ABAT,SLC36A2,PTH2R,SEL1L3,IL6,SH3GL2,HMGCS2,SLC22A6,FGG,TNN,PEX5L,KRT13,KIF1A,GADL1,GCKR,RNF152,CR2,GRIK1,WT1,GRM8,RRM2,COL2A1,MYH7,GALNT13,BRSK2,MET,F10,C4orf22,IL1RN,CDH8,SEZ6L,FGF5,CELA1,MYH6,HTR4,SLC17A6,MARCH11,EPHA4,BCL11B,DCDC2,KCNJ11,SPATA21,ASB12,SLC6A17,FGD4,PRKAA2,XCL1,MRAP2,TMEM196,ACVR1C,KCNA1,VEPH1,EPHX4,HTR2A,GPR83,NRP2,COL12A1,CASKIN1,PSTPI…		Metabolic Disease	1.47E-04-3.81E-03	CD3E,HTR4,BTC,CA14,BDNF,LEPR,CTSW,KLRB1,IL6,PGR,MPEG1,VWA3B,XCL1,NMU,HTR2A,GRIK1,CR2,RHOBTB3,DRD5,PTGDS,CD3D,MET,F10,ACTA2,IL1RN,CDKN1A,LY6G6C,MMP9			Vitamin and Mineral Metabolism	1.45E-05-1.94E-03	SHH,CHGA,CD3E,TRH,BDNF,TAC1,IL6,XCL1,GRIK1,HTR2A,CR2,NMU,PVALB,UCN2,GRM1,PLAUR,VIP,CKMT1A/CKMT1B,ADCYAP1R1,MAG,NTSR2,MS4A2,PTGER2,VGF,MMP9,FGF5
Carbohydrate Metabolism	3.39E-04-2.71E-03	CXCL3,Gulo,BTC,IL6,SLC9A1			Vitamin and Mineral Metabolism	1.13E-04-2.33E-03	CXCL3,PLAUR,CCL20,IL6,CSF2		Hematological Disease	5.56E-08-1.23E-04	SHH,SOCS1,SELL,IL1A,BDNF,IL1RL1,Saa3,SMAD3,EPHA4,IL6,CXCL3,IL1RN,BCL11A,MMP8,OPRK1,CDKN1A,CACNB2,FOSL1,CSF2,ADORA2A,MMP9,IL11		Hepatic System Disease	1.98E-07-1.92E-04	CSF3R,SOCS1,SELL,IL1A,KLRB1,PLAUR,IL6,MET,CXCL3,NCF1,ACTA2,IL1RN,BMF,OPRK1,CDKN1A,ADORA2A,MMP9,IL11		Cell Death and Survival	5.13E-06-1.48E-03	SHH,IL1A,GRM2,LHX2,POU2F2,TRH,Saa3,IL1RL1,BDNF,JPH3,KLRB1,GDF15,DDIAS,IL6,CD8A,TTK,PANX1,Nppb,SLC22A6,NAT8,NRG1,CCNA1,MMP8,LYNX1,PRND,GRB7,SFTPA1,UCN2,FETUB,GRIA2,RRM2,PLAUR,SERPINB10,NCF1,IL1RN,BCL11A,CDKN1A,PTGER2,VGF,ADORA2A,MMP9,KIF11,IL11		Renal and Urological System Development and Function	6.1E-05-4.58E-03	MET,CHST8,ARHGEF4,CDKN1A,PLAUR,CCL20,FGA,VGF,MMP9,ARHGAP8/PRR5-ARHGAP8		Cardiovascular System Development and Function	3.17E-05-3.7E-03	CELA1,GCGR,CD3E,HTR4,BTC,BDNF,Mcpt1,GDF15,ARG2,IL6,ADAM8,TNN,GPR4,LECT1,REM2,MMP12,HTR2A,S1PR5,UCN2,RYR2,PLAUR,CACNA1C,MYH7,FGF1,MET,ALB,GAST,Gulo,IL1RN,CDKN1A,FZD5,PTGER2,VGF,MMP9,FGF5		Endocrine System Development and Function	5.19E-05-2.59E-03	CELA1,SHH,UCN2,BDNF,SHBG,NRG4,IL6,FGF1,KCNJ11,CHST8,CDKN1A,PRKAA2,GCKR,VGF,MMP9,PPARGC1A		Dermatological Diseases and Conditions	1.84E-04-4.74E-04	SHH,ACSM2A,CD3E,RIT2,SLC9A3,IL6,AGTPBP1,FGG,PGR,HBE1,ATG9A,PEX5L,KRT13,STC2,KIF1A,SEZ6,KCNK1,GADL1,CFI,RET,SFTPA1,CR2,GRIK1,ARHGEF4,ADD2,RRM2,COL2A1,MYH7,PKN1,HAPLN2,MET,F10,C4orf22,IL1RN,COL23A1,CBLN2,ITGA7,FGF5,LHX4,CELA1,LTBP2,HTR4,LEPR,MARCH11,EPHA4,SLC38A1,DCDC2,VWA3B,TMEM247,AQP3,CDYL,SLC6A17,XCL1,DEGS2,MRAP2,TMEM196,KCNA1,PITPNM2,EPHX4,HTR2A,GPR83,FREM2,C10orf71,TMEM130,CASKIN1,PSTPIP2,GRI…			Digestive System Development and Function	2.25E-05-2.08E-03	SHH,CLDN15,LHX2,HTR4,TRH,POU2F2,BDNF,SLC9A3,JPH3,TAC1,BCL11B,IL6,MRAP2,RET,HTR2A,NMU,KRT14,UCN2,COL2A1,SLC18A2,VIP,CHST8,CLCN5,MET,SOSTDC1,TRIM63,SLC14A1,CDKN1A,GJB1,TBX1,MMP9
Cardiovascular Disease	3.39E-04-4.4E-03	Gulo,BTC,IL6,SLC9A1			Nervous System Development and Function	1.54E-04-2.42E-03	PLAUR,EPHA4,IL6,CSF2		Behavior	6.71E-08-1.12E-04	SHH,MAS1,IL1A,CNGA4,UCN2,HTR4,BDNF,PTGS1,PLAUR,PCDH15,EPHA4,IL6,NRG1,PAK3,IL1RN,CDKN1A,OPRK1,HOMER1,TRPV4,PTGER2,CSF2,VGF,ADORA2A,MMP9,NMU		Digestive System Development and Function	2.63E-07-1.68E-04	CSF3R,SOCS1,IL1A,HTR4,UCN2,TRH,JPH3,KLRB1,GDF15,PLAUR,IL6,MET,CXCL3,ACTA2,ITGA11,IL1RN,CDKN1A,OPRK1,CSF2,ADORA2A,MMP9,HTR2A,IL11		Neurological Disease	5.13E-06-1.48E-03	SHH,APBA2,GRM2,IL1A,SPTBN4,HTR4,PRRT2,BDNF,KLRB1,GDF15,IL6,PANX1,SLC22A6,NRG1,ESRRG,ACSBG1,MMP8,LYNX1,PRND,CHGB,GRIA2,PLAUR,BRSK2,NCF1,SLC14A1,ATP2B3,IL1RN,CDKN1A,ADRA2C,PTGER2,VGF,ADORA2A,KIF11,MMP9,IL11		Drug Metabolism	6.45E-05-5.23E-03	UCN2,IL1RN,Cyp2g1,IL6,CRHR1,Nppb,MMP9		Hepatic System Disease	6.2E-05-3.5E-03	MET,CYP1A1,ALB,IL1RN,CDKN1A,ALPP,RRM2,IL6,RET,MMP9,TRAF1		Hepatic System Disease	5.19E-05-3.57E-03	PROC,PLAUR,IL6,ROBO3,MTTP,MET,ACTA2,IL1RN,CDKN1A,PRKAA2,PNPLA3,XCL1,GJB1,MMP9,PPARGC1A		Embryonic Development	2.01E-04-4.86E-03	CELA1,SHH,HTR4,BTC,BDNF,NEFL,EPHA4,IL6,CLDN6,FOXD3,AGTPBP1,FGG,AQP3,KIF1A,SLC6A17,ARHGAP19,REM2,RET,KCNA1,BARHL2,Nefm,ULK4,PSTPIP2,CRTAC1,COL2A1,PLAUR,IFNA4,ROBO3,MRAP,MET,F10,APLP2,REG3G,FA2H,MAG,CDKN1A,VGF,MMP9			Cellular Movement	2.38E-05-2.25E-03	SHH,CHGA,LTBP2,BTC,CD3E,BDNF,TRH,IL1RL1,Mcpt1,IGF2BP3,TAC1,EPHA4,BCL11B,CLDN7,IL6,FOXD3,ADAM8,DCDC2,TEKT3,LIFR,CNTNAP2,TNN,ARHGAP19,FGD4,XCL1,RET,HTR2A,CR2,NMU,EPB41L4B,COL2A1,GRIA2,PLAUR,PTGDS,VIP,MET,RASGRP4,F10,PTPRU,ACTA2,CDKN1A,VSNL1,VGF,GJB1,TBX1,MMP9,ARHGAP8/PRR5-ARHGAP8,FGF5
Cell Cycle	3.39E-04-4.74E-03	IL6			Organ Morphology	1.63E-04-2.33E-03	CXCL3,CLDN15,RECQL4,PLAUR,EPHA4,IL6,CSF2		Hematopoiesis	7.33E-08-1.23E-04	SOCS1,SHH,SELL,IL1A,HTR4,IL1RL1,SMAD3,PTGS1,PSTPIP2,CCL20,EPHA4,IL6,CXCL3,IL1RN,BCL11A,CDKN1A,FGF23,CSF2,MMP9,NMU,IL11		Reproductive System Disease	3.12E-07-1.41E-04	PRKACB,PHLDA1,SELL,IL1A,HTR4,MMP3,IL1RL1,PRR15L,IL6,NPTX1,AGTPBP1,NRG1,IL1R2,MPPED2,CXCL3,LTB4R,TNN,GPR4,MMP8,S100A8,FOSL1,ACPP,FAM171B,CSF3R,MAPK4,PSTPIP2,RRM2,PLAUR,BCL3,MET,CAMP,ASGR1,TAF1D,ACTA2,CDKN1A,ADRA2C,PTGER2,CEMIP,KDR,CSF2,MMP9,IL11,ARHGAP8/PRR5-ARHGAP8		Cancer	6.49E-06-1.25E-03	ZFP91,SHH,IL1A,SPTBN4,LHX2,BDNF,IL1RL1,GDF15,IL6,TTK,NRG1,ESRRG,CCNA1,MMP8,GRB7,P2RX2,ARHGEF4,RRM2,GRIA2,PLAUR,GRIP1,SERPINB10,CNGB1,IL1RN,SLC14A2,CDKN1A,ADRA2C,SEZ6L,PTGER2,ADORA2A,MMP9,KIF11,IL11		Endocrine System Development and Function	6.45E-05-5.23E-03	CELA1,GCGR,UCN2,BDNF,IL1RN,Cyp2g1,FOXF1,IL6,CRHR1,Nppb,MMP9		Organ Development	7.95E-05-3.5E-03	CELA1,BMP15,GCGR,LHX2,HTR4,BTC,CLDN15,CD3E,BDNF,GDF15,CHRNB4,EPHA4,IL6,CLDN6,Nppb,ACSBG1,SLC6A17,KCNA1,CHRNA3,UCN2,SHBG,ULK4,RYR2,PSTPIP2,CRTAC1,NKX2-2,COL2A1,PLAUR,MYH7,PTGDS,ROBO3,FGF1,MET,GAST,FA2H,Gulo,SLC14A1,IL1RN,CDKN1A,PTGER2,MMP9		Organismal Functions	5.19E-05-2.44E-03	SHH,ACTA2,IL1RN,ABAT,BDNF,NPPC,PRKAA2,PTGDS,IL6,HTR2A,PPARGC1A		Hematological System Development and Function	2.1E-04-4.81E-03	SHH,HTR4,CD3E,POU2F2,BDNF,LEPR,KLRB1,Mcpt1,PMP2,CLDN7,IL6,FGG,PGR,RET,Klra5 (includes others),CR2,NMU,LOC102723475,UCN2,ADD2,PSTPIP2,PLAUR,DRD5,PTGDS,IFNA4,CD3D,PKN1,MR1,MET,F10,APLP2,F9,GP9,MAG,ACTA2,SLC14A1,IL1RN,CDKN1A,VGF,GJB1,MMP9			Organismal Functions	2.75E-05-1.96E-03	SHH,BDNF,TRH,JPH3,GRIA2,EPHA4,PTGDS,IL6,VIP,SLC18A2,AGTPBP1,FA2H,ACTA2,MAG,CHRNE,TBX1,MMP9,NMU
Cell-mediated Immune Response	3.39E-04-4.4E-03	CXCL3,IL6			Respiratory Disease	2.21E-04-1.55E-03	PLAUR,IL6,CSF2		Tumor Morphology	7.92E-08-7.12E-05	SOCS1,SHH,PHLDA1,SELL,IL1A,MMP3,BDNF,SMAD3,PLAUR,IL6,NRG1,CXCL3,IL1RN,CDKN1A,HPGD,FOSL1,PTGER2,CSF2,MMP9		Ophthalmic Disease	3.19E-07-1.49E-05	CXCL3,IL1A,MMP8,CCL20,EPHA4,CSF2,MMP9,IL11		Cellular Function and Maintenance	1.39E-05-1.32E-03	SHH,LHX2,KLRB1,CCL20,IL6,CD8A,PANX1,PRND,Cxcl3,P2RX2,SFTPA1,AQP5,ARHGEF4,RASIP1,GRIA2,CLASP2,BRSK2,NCF1,IL1RN,PTGER2,LRRTM1,KIF11,IL1A,GRM2,SPTBN4,RNF165,HTR4,BDNF,JPH3,TRH,IL1RL1,POU2F2,GDF15,TTK,NRG1,MYO9B,NMU,UCN2,PLAUR,CNIH2,SS18L1,BCL11A,SLC14A1,ATP2B3,CDKN1A,VGF,ADORA2A,MMP9,ARHGAP8/PRR5-ARHGAP8,IL11		Lipid Metabolism	6.45E-05-5.23E-03	GCGR,BTC,BDNF,SLC9A3,GDF15,Cyp2g1,IL6,DAB1,Nppb,ACSBG1,GNB3,PEX5L,ST8SIA2,CALB1,HTR2A,UCN2,CRHR1,CHST8,ST8SIA5,Gulo,MAG,IL1RN,CDKN1A,Apoc1,SLC27A3,PTGER2,VGF,MMP9		Reproductive System Development and Function	8.49E-05-3.5E-03	CHST8,BMP15,ALB,ACSBG1,BTC,SLC14A1,SHBG,CDKN1A,PTGER2,VGF		Connective Tissue Development and Function	5.57E-05-3.22E-03	SHH,WT1,LHX2,HTR4,BDNF,PSTPIP2,PROC,COL2A1,PLAUR,PTGDS,IL6,FGF1,KCNJ11,MTTP,IL1RN,SLC14A1,CDKN1A,PRKAA2,MRAP2,VGF,MMP9,PPARGC1A		Cell Cycle	2.35E-04-4.17E-03	MET,KRT13,CDKN1A,PLAUR,IL6,MMP9			Endocrine System Development and Function	3.25E-05-1.94E-03	LOC102723475,SHH,PVALB,CHGA,UCN2,KCNK3,GRM1,SLC9A3,TRH,BDNF,LGR5,TAC1,CLDN7,IL6,VIP,SLC18A2,SNAP25,CHST8,ACSBG1,ADCYAP1R1,CDKN1A,VGF,MMP9,NMU
Cellular Function and Maintenance	3.39E-04-4.74E-03	CXCL3,BTC,STEAP2,IL6,SLC9A1,C10orf88			Cardiovascular Disease	2.26E-04-1.55E-03	CCL20,IL6,CSF2		Lymphoid Tissue Structure and Development	1.1E-07-1.15E-04	SHH,SOCS1,IL1A,HTR4,IL1RL1,SMAD3,PSTPIP2,CCL20,IL6,CXCL3,IL1RN,CDKN1A,CSF2,IL11		Connective Tissue Development and Function	3.89E-07-2.05E-04	SHH,SOCS1,SELL,IL1A,IL1RL1,PSTPIP2,UBASH3B,PLAUR,IL6,MSX2,MET,CXCL3,IL1RN,CDKN1A,CYSLTR1,S100A8,FOSL1,PTGER2,CSF2,ADORA2A,MMP9,IL11,HTR2A		Embryonic Development	1.63E-05-1.21E-03	SHH,IL1A,LHX2,S1PR5,HTR4,BDNF,PSTPIP2,GDF15,PLAUR,GRIP1,IL6,NRG1,IL1RN,SLC14A2,CDKN1A,PTGER2,VGF,MMP9,IL11		Developmental Disorder	6.58E-05-3.83E-03	MET,BDNF,IL1RN,MYH7,RYR1,IL6,FOXF1,MMP9		Drug Metabolism	8.61E-05-9.64E-04	BMP15,GCGR,UCN2,IL1RN,NKX2-2,G6PC,IL6,Nppb,MMP9		Cellular Assembly and Organization	6.02E-05-3.22E-03	SHH,CACNA1S,LHX2,RIT2,IL6,FGG,TNN,PEX5L,KRT13,KIF1A,CDK5R2,GRIK1,WT1,AQP5,ULK4,MYH7,Marcks,BRSK2,MET,RERE,SEZ6L,FGF5,MYH6,SPIRE2,BDNF,EPHA4,BCL11B,TTK,DCDC2,CPEB3,KCNJ11,MAL,FGD4,REM2,KCNA1,NRP2,BARHL2,GRIK3,PROC,PLAUR,NFASC,ROBO3,FGF1,MAG,NTSR2,CDKN1A,VGF,GJB1,MMP9,PPARGC1A,ARHGAP8/PRR5-ARHGAP8		Connective Tissue Disorders	2.39E-04-4.14E-03	SHH,BTC,LEPR,BDNF,KLRB1,IL6,FGG,PGR,ADGRA1,XCL1,RET,CR2,NMU,HTR2A,PSTPIP2,RRM2,COL2A1,PLAUR,PTGDS,CD3D,MET,CHST8,F10,APLP2,ACTA2,IL1RN,CDKN1A,LY6G6C,BAZ1B,ITGA7,USP25,MMP9			Endocrine System Disorders	4.8E-05-2.04E-03	ADRA2B,CHGA,BTC,CD3E,HTR4,KCNK3,CA14,BDNF,CTSW,KAZN,CA5A,IL6,HMGCS2,SLC22A6,MPEG1,VWA3B,CNTNAP2,FGD4,XCL1,RET,HTR2A,GRIK1,CR2,RHOBTB3,PPP1R17,SLC34A2,PTGDS,VIP,CD3D,NRSN1,CHST8,MET,CLCN5,F10,ACTA2,CDKN1A,GJB1,TBX1,MMP9
Dermatological Diseases and Conditions	3.39E-04-4.07E-03	Gulo,IL6			Reproductive System Development and Function	2.26E-04-5.72E-04	GRB7,PLAUR,CSF2		Carbohydrate Metabolism	1.43E-07-4.29E-06	SOCS1,IL1A,MAS1,BDNF,SMAD3,IL6,IL1R2,NRG1,CXCL3,ESRRG,AQP9,Gulo,IL1RN,CSF2,ADORA2A		Skeletal and Muscular System Development and Function	3.89E-07-1.85E-04	SOCS1,SHH,IL1A,HTR2B,HTR4,MMP3,IL1RL1,GDF15,UBASH3B,IL6,MSX2,Nppb,NRG1,CXCL3,ITGA11,MMP8,FGF23,FOSL1,S100A8,UCN2,PSTPIP2,PLAUR,BCL3,MET,NCF1,IL1RN,CDKN1A,CYSLTR1,TMEM27,PTGER2,KDR,CSF2,MMP9,IL11		Organismal Development	1.63E-05-1.32E-03	APBA2,SHH,IL1A,SPTBN4,LHX2,HTR4,KCNE3,JPH3,TRH,BDNF,GDF15,CCL20,ASZ1,DDIAS,IL6,CD8A,Nppb,NRG1,ESRRG,CCNA1,LYNX1,PRND,SFTPA1,NMU,ARHGEF4,AQP5,S1PR5,RASIP1,FETUB,PSTPIP2,CRTAC1,GRIA2,PLAUR,GRIP1,BRSK2,NCF1,SS18L1,BCL11A,IL1RN,SLC14A1,SLC14A2,CDKN1A,ADRA2C,PTGER2,VGF,ADORA2A,LRRTM1,MMP9,IL11		Hereditary Disorder	6.58E-05-1.82E-03	GPR83,PPP1R1B,BDNF,KAZN,EPHA4,MYH7,IL6,IL1RN,SLC14A1,RYR3,ST8SIA2,RYR1,CALB1,HTR2A		Endocrine System Development and Function	8.61E-05-2.58E-03	BMP15,CELA1,CYP1A1,GCGR,BTC,UCN2,BDNF,SHBG,NKX2-2,IL6,Nppb,FGF1,MET,CHST8,GAST,ACSBG1,IL1RN,CDKN1A,G6PC,RET,VGF,MMP9,NMU		Skeletal and Muscular Disorders	7.37E-05-3.8E-03	SHH,CELA1,MYH6,CACNA1S,ACSM2A,BTC,BDNF,CA4,PTH2R,IL6,TTK,DCDC2,FGG,MTTP,PEX5L,PNRC1,FGD4,ACVR1C,HTR2A,CR2,NPPC,PSTPIP2,COL2A1,RRM2,PLAUR,PTGDS,MET,F10,IGSF3,IL1RN,CDKN1A,CDH8,BCAS1,SEZ6L,GJB1,RNF207,MMP9,PPARGC1A		Drug Metabolism	2.39E-04-2.79E-03	SHH,UCN2,IL1RN,BDNF,MRAP2,IL6,VGF,RET,SLC18A2			Renal and Urological Disease	4.8E-05-2.04E-03	PVALB,BDNF,CA14,SLC36A2,TAC1,CA5A,SLC34A2,PTGDS,IL6,SNAP25,CLCN5,SLC14A1,KCNK1,CDKN1A,MMP9,HTR2A
Developmental Disorder	3.39E-04-4.4E-03	IL6,SLC9A1			Cellular Compromise	2.59E-04-2.33E-03	CXCL3,PLAUR,IL6,UBTF,CSF2		Developmental Disorder	1.95E-07-1.23E-04	IL1A,MMP3,UCN2,BDNF,IL1RL1,SMAD3,IL6,IL1RN,CDKN1A,FGF23,CSF2,ADORA2A,MMP9,IL11		Cellular Assembly and Organization	4.38E-07-1.39E-04	PRKACB,SHH,PRICKLE2,PLPPR5,GDF15,PCDH15,EPHA4,IL6,IFNA4,PANX1,AGTPBP1,NRG1,MET,NTNG1,CAMP,TNN,BCL11A,KNDC1,CDKN1A,CSF2,VGF,KDR,P2RX2,ADORA2A,ARHGAP8/PRR5-ARHGAP8		Immunological Disease	1.83E-05-1.13E-03	SHH,IL1A,IL1RL1,BDNF,KLRB1,GDF15,CCL20,IL6,NRG1,MYO9B,MMP8,GRB7,P2RX2,RRM2,GRIA2,GRIP1,NCF1,BCL11A,IL1RN,CDKN1A,ADRA2C,PTGER2,ADORA2A,MMP9,IL11		Metabolic Disease	6.58E-05-2.76E-03	GCGR,HTR4,BTC,BDNF,KLRB1,GDF15,IL6,DAB1,MPEG1,GNB3,RYR3,XCL1,VEPH1,HTR2A,PCDH15,KCNG2,CRHR1,Ccl9,MET,IL1RN,CDKN1A,CALCR,FGA,MMP9,KIF11		Developmental Disorder	1.13E-04-1.81E-03	IL1RN,BDNF,IL6,RET		Developmental Disorder	7.49E-05-2.59E-03	SHH,CACNA1S,MYH6,CD3E,UCN2,BDNF,CA4,RLBP1,NPPC,COL2A1,MYH7,IL6,CD3D,KCNJ11,IL1RN,CDKN1A,PRKAA2,RDH5,MMP9,HTR2A,AKAP1,PPARGC1A		Hematological Disease	2.39E-04-3.43E-03	SHH,CD3E,PSTPIP2,RRM2,IL6,ROBO3,CD3D,FGG,MR1,MET,F10,F9,GP9,IL1RN,CFI,RET,MMP9,HTR2A			Immune Cell Trafficking	5.98E-05-2.2E-03	CHGA,CHRNA4,CD3E,IL1RL1,BDNF,TAC1,PMP2,BCL11B,IL6,VIP,CD3D,FGG,MR1,MET,F10,PSME1,CDKN1A,PTGER2,RET,GJB1,Klra5 (includes others),MMP9,CR2
Endocrine System Development and Function	3.39E-04-4.74E-03	IL6,SLC9A1			Lipid Metabolism	3.12E-04-2.33E-03	CXCL3,IL6,CSF2		Hereditary Disorder	1.95E-07-1.23E-04	SELL,IL1A,BDNF,IL1RN,MMP8,OPRK1,FGF23,IL6,ADORA2A,SAMD9,MMP9		Organismal Survival	4.38E-07-1.16E-04	PRKACB,SHH,SOCS1,IL1A,HTR2B,HTR4,IL1RL1,JPH3,KLRB1,TFAP2B,GDF15,NRK,IL6,NRG1,CXCL3,LTB4R,DMRT2,FCN1,GPR4,ITGA11,MMP8,FGF23,FOSL1,S100A8,P2RX2,PEX11A,GRIA2,PLAUR,BCL3,MET,NCF1,ASGR1,CAMP,ACTA2,IL1RN,BCL11A,BMF,CDKN1A,ADRA2C,PTGER2,VGF,KDR,CSF2,ADORA2A,MMP9,IL11		Lipid Metabolism	2.46E-05-1.25E-03	IL1A,UCN2,TRH,BDNF,KCNE3,DPM1,GDF15,IL6,Nppb,NRG1,ESRRG,NCF1,ACSBG1,IL1RN,MMP8,CDKN1A,PTGER2,VGF,P2RX2,ADORA2A,SFTPA1,MMP9,NMU		Connective Tissue Disorders	7.34E-05-5.81E-03	BTC,BDNF,KLRB1,PROC,PSTPIP2,ART1,COL2A1,CCL20,PCDH15,PLAUR,IL6,Ccl9,CHST8,MET,Gulo,IL1RN,CDKN1A,MYH3,XCL1,PTGER2,FGA,MMP9,HTR2A		Nutritional Disease	1.31E-04-1.54E-03	CYP1A1,GCGR,UCN2,HTR4,SHBG,BDNF,GDF15,IL6,IFNA4,F10,GAST,MBL2,Gulo,IL1RN,CDKN1A,VGF,MMP9,HTR2A,GRIK1,NMU		Hereditary Disorder	7.49E-05-2.86E-03	CACNA1S,CD3E,BDNF,ABAT,SLC36A2,CLDN19,CA4,RLBP1,IL6,DCDC2,KIF1A,SLC6A17,FGD4,GRIK1,CR2,CLIC5,PROC,MYH7,ROBO3,CD3D,MRAP,FA2H,IL1RN,CRYBB1,RDH5,GJB1,MMP9		Immunological Disease	2.39E-04-4.59E-03	SHH,CD3E,BTC,BDNF,KLRB1,CTSW,IL6,FOXD3,FGG,MPEG1,PGR,ADGRA1,AQP3,CFI,XCL1,RET,HTR2A,CR2,RRM2,COL2A1,PLAUR,IFNA4,PTGDS,ROBO3,CD3D,MET,CHST8,F10,APLP2,ACTA2,IL1RN,NTSR2,LY6G6C,MMP9			Inflammatory Response	5.98E-05-2.2E-03	CHGA,GPD1,CD3E,BDNF,IL1RL1,CA14,TAC1,PMP2,CA5A,EPHA4,BCL11B,IL6,HMGCS2,FGG,PNPLA3,XCL1,RET,Klra5 (includes others),KCNA1,HTR2A,CR2,KRT14,CHRNA4,COL2A1,GRIA2,PLAUR,VIP,CD3D,MR1,CKMT1A/CKMT1B,MET,RASGRP4,F10,PSME1,Gulo,ACTA2,CDKN1A,MS4A2,CHRNE,PTGER2,GJB1,MMP9
Gastrointestinal Disease	3.39E-04-4.99E-03	CXCL3,STEAP2,IL6			Tissue Morphology	3.31E-04-2.42E-03	CXCL3,CLDN15,CCL20,PLAUR,EPHA4,IL6,CSF2		Metabolic Disease	1.95E-07-1.2E-05	SOCS1,IL1A,SELL,HTR4,BDNF,KLRB1,PTGS1,PCDH15,IL6,DLGAP2,MPEG1,IL1R2,IL1RN,STEAP2,CDKN1A,FGF23,HPGD,TRPV4,CACNB2,CSF2,MMP9,NMU		Developmental Disorder	8.83E-07-4.86E-05	ABCD2,IL1A,HTR2B,MMP3,UCN2,KCNE3,IL1RL1,GDF15,IL6,NCF1,IL1RN,CDKN1A,FGF23,ADRA2C,KDR,CSF2,ADORA2A,MMP9,IL11,HTR2A		Organ Morphology	3.34E-05-1.21E-03	SHH,SPTBN4,UCN2,LHX2,BDNF,GDF15,CRTAC1,GRIA2,PLAUR,IL6,BRSK2,ESRRG,SS18L1,IL1RN,LYNX1,CDKN1A,LRRTM1,MMP9,IL11		Inflammatory Response	7.34E-05-5.43E-03	S1PR5,ADD2,BDNF,TAL1,GDF15,PROC,COL2A1,CCL20,PLAUR,EPHA4,IL6,PKN1,Ccl9,MET,Gulo,IL1RN,CDKN1A,XCL1,PTGER2,FGA,MMP9,HTR2A		Embryonic Development	1.32E-04-3.16E-03	CELA1,BMP15,LHX2,HTR4,BTC,BDNF,TRIM9,GDF15,EPHA4,IL6,CLDN6,SLC6A17,REM2,RET,KCNA1,S1PR5,ULK4,PSTPIP2,RYR2,CRTAC1,COL2A1,NKX2-2,IFNA4,ROBO3,FGF1,MET,ALB,FA2H,UBQLN2,MAG,CDKN1A,G6PC,PTGER2,VGF,MMP9		Ophthalmic Disease	7.49E-05-7.49E-05	RLBP1,RDH5		Inflammatory Disease	2.39E-04-4.14E-03	SHH,BTC,BDNF,LEPR,KLRB1,IL6,FGG,PGR,ADGRA1,XCL1,RET,KCNA1,HTR2A,NMU,CR2,PBLD,ADD2,PSTPIP2,COL2A1,DRD5,PLAUR,PTGDS,CD3D,NKAIN2,CHST8,F10,APLP2,ACTA2,NTSR2,IL1RN,CDKN1A,LY6G6C,ITGA7,MMP9			Ophthalmic Disease	6.25E-05-1.06E-03	ADRA2B,COL9A1,LTBP2,CHRNA4,CA14,COL2A1,CA5A,GRIK1
Hepatic System Disease	3.39E-04-4.99E-03	CXCL3,STEAP2,IL6			Endocrine System Disorders	3.5E-04-2.33E-03	UBA7,IGSF21,GRB7,PLAUR,IL6,CSF2,USP49		Hepatic System Disease	2.45E-07-7.32E-05	SOCS1,SELL,IL1A,SMAD3,KLRB1,PLAUR,IL6,CXCL6,CXCL3,IL1RN,MMP8,CDKN1A,ALPP,OPRK1,HPGD,ADORA2A,MMP9,IL11		Organismal Functions	2E-06-1.47E-04	IL1A,SELL,MMP3,TRH,PCDH15,EPHA4,IL6,MSX2,AGTPBP1,NRG1,MET,IL1RN,PTGER2,CSF2,ADORA2A,MMP9		Nucleic Acid Metabolism	3.45E-05-1.56E-04	IL1A,S1PR5,HTR4,TRH,BDNF,PTGER2,Nppb,ADORA2A		Skeletal and Muscular Disorders	7.34E-05-5.81E-03	ACSM2A,BTC,KLRB1,CCL20,IL6,PEX5L,RYR3,MYBL2,CALB1,ARHGEF4,S1PR5,PPP1R1B,RRM2,COL2A1,PCDH15,MYH7,RBM44,MET,IL1RN,MYH3,PTGER2,FOXF1,FGA,HSPB3,CELA1,BDNF,ZNF653,ART1,GDF15,ANXA9,KAZN,EPHA4,TTK,FGD4,ST8SIA2,XCL1,RYR1,HTR2A,GPR83,PROC,PSTPIP2,PLAUR,Ccl9,CHST8,Gulo,IGSF3,SLC14A1,CDKN1A,RSPH10B/RSPH10B2,CALCR,MMP9		Inflammatory Response	1.36E-04-3.98E-03	BDNF,TRIM9,KLRB1,GDF15,UBASH3B,CHRNB4,EPHA4,IL6,CD8A,ADAM8,DNTTIP1,MBL2,ALPP,PPM1F,XCL1,Cxcl3,MMP12,RET,CHRNA3,KCNA1,HTR2A,NMU,CYP1A1,S1PR5,PSTPIP2,COL2A1,PLAUR,PTGDS,IFNA4,Ccl9,MET,F10,ALB,GAST,Gulo,IL1RN,CDKN1A,MS4A2,FZD5,G6PC,PTGER2,MMP9		Lipid Metabolism	7.71E-05-3.57E-03	BTC,BDNF,SLC9A3,ABAT,SLC36A2,RLBP1,PMP2,CLDN7,IL6,BCL11B,HMGCS2,Nppb,MTTP,GDPD3,PEX5L,PRKAA2,GCKR,LSS,PNPLA3,HTR2A,CR2,GRIK1,UCN2,GRM8,SHBG,NPPC,PTGDS,ELOVL6,FGF1,MET,ST8SIA5,CHST8,F10,FA2H,MAG,IL1RN,CDKN1A,Apoc1,SLC27A3,RDH5,VGF,MMP9,PPARGC1A		Organ Development	2.39E-04-4.86E-03	CELA1,SHH,CD3E,HTR4,BTC,LEPR,BDNF,EPHA4,IL6,FOXD3,CLDN6,AGTPBP1,PGR,AQP3,KIF1A,SLC6A17,ARHGAP19,KCNA1,BARHL2,ULK4,PSTPIP2,CRTAC1,COL2A1,PLAUR,PTGDS,ROBO3,MET,APLP2,REG3G,FA2H,IL1RN,CDKN1A,MMP9,FGF5			Connective Tissue Disorders	6.94E-05-2.04E-03	ADRA2B,SHH,BTC,IL1RL1,BDNF,TAC1,IL6,SLC22A6,FGG,ADAM8,ADGRA1,XCL1,RET,HTR2A,NMU,CR2,COL9A1,COL2A1,PLAUR,PTGDS,VIP,SNAP25,CD3D,CHST8,RASGRP4,F10,Gulo,ACTA2,CDKN1A,PTGER2,MMP9
Hereditary Disorder	3.39E-04-2.71E-03	IL6,SLC9A1			Dermatological Diseases and Conditions	4.54E-04-2.33E-03	CXCL3,RECQL4,GRB7,PLAUR,CCL20,IL6,CSF2		Neurological Disease	2.99E-07-5.81E-05	SHH,SELL,BDNF,KLRB1,SMAD3,PTGS1,EPHA4,IL6,NRG1,PHOX2A,CXCL3,PAK3,IL1RN,MMP8,CDKN1A,TRPV4,PTGER2,CSF2,VGF,ADORA2A,MMP9,IL11		Embryonic Development	2.93E-06-1.92E-04	SOCS1,SHH,SELL,IL1A,HTR2B,HTR4,MMP3,TRH,GDF15,TFAP2B,WNT16,EPHA4,IL6,CLDN6,MSX2,NRG1,CXCL3,DMRT2,ITGA11,KNDC1,FGF23,CSF3R,S1PR5,PSTPIP2,BCL3,MET,NCF1,REG3G,CAMP,IL1RN,BMF,CDKN1A,PTGER2,CSF2,VGF,KDR,MMP9,IL11		Hematopoiesis	3.81E-05-1.17E-03	SHH,IL1A,HTR4,IL1RL1,GDF15,PSTPIP2,CCL20,DDIAS,IL6,CD8A,CCNA1,BCL11A,IL1RN,CDKN1A,MMP9,NMU,IL11		Hematopoiesis	1.04E-04-5.26E-03	HTR4,LHX2,ADD2,PROC,PSTPIP2,TAL1,EPHA4,IL6,Gulo,GNB3,SLC14A1,IL1RN,CDKN1A,ST6GALNAC2,MYBL2,MMP9		Connective Tissue Disorders	1.48E-04-2.05E-03	BTC,BDNF,KLRB1,IL6,ADAM8,MBL2,XCL1,RET,TRAF1,HTR2A,NMU,PSTPIP2,RRM2,COL2A1,PLAUR,CACNA1C,PTGDS,Ccl9,CHST8,F10,ALB,Gulo,IL1RN,CDKN1A,FZD5,PTGER2,MMP9		Inflammatory Disease	7.78E-05-3.57E-03	SHH,CACNA1S,BTC,BDNF,PTH2R,IL6,BCL11B,FGG,MTTP,XCL1,PNPLA3,KCNA1,HTR2A,CR2,PBLD,WT1,GRM8,PROC,PSTPIP2,COL2A1,PLAUR,NRG4,PTGDS,CD3D,NKAIN2,FGF1,CHST8,F10,ACTA2,IL1RN,CDKN1A,MMP9		Skeletal and Muscular System Development and Function	2.39E-04-4.75E-03	LOC102723475,SHH,HTR4,BTC,UCN2,LEPR,BDNF,PSTPIP2,COL2A1,PLAUR,MYH7,EPHA4,IL6,PTGDS,PGR,MET,ACTA2,IL1RN,LECT1,CDKN1A,ITGA7,MMP9			Inflammatory Disease	6.94E-05-2.1E-03	KCND2,ADRA2B,SHH,BTC,ABAT,IL1RL1,BDNF,TAC1,BCL11B,IL6,SLC22A6,FGG,ADAM8,ADGRA1,XCL1,RET,KCNA1,HTR2A,NMU,CR2,COL9A1,COL2A1,PLAUR,PTGDS,VIP,SNAP25,CD3D,NKAIN2,CKMT1A/CKMT1B,CHST8,RASGRP4,F10,ACTA2,NTSR2,CDKN1A,MS4A2,PTGER2,MMP9
Infectious Diseases	3.39E-04-4.07E-03	IL6			Digestive System Development and Function	4.54E-04-2.33E-03	CXCL3,CLDN15,RECQL4,PLAUR,IL6,CSF2		Cellular Function and Maintenance	3.26E-07-1.22E-04	SHH,SOCS1,SELL,IL1A,MMP3,HTR4,IL1RL1,BDNF,KLRB1,SMAD3,JAM2,CCL20,EPHA4,IL6,NRG1,CXCL3,FCN1,FGD4,FGF23,CLIC3,Cxcl3,NMU,UCN2,PTGS1,PLAUR,CXCL6,AQP9,REG3G,ASGR1,BCL11A,IL1RN,SLC14A1,CDKN1A,TRPV4,PTGER2,VGF,CSF2,ADORA2A,S100G,MMP9,IL11		Hair and Skin Development and Function	2.93E-06-2.06E-04	SOCS1,SHH,IL1A,TRH,PLAUR,WNT16,IL6,CLDN6,MSX2,MET,NRG1,CAMP,REG3G,CDKN1A,FOSL1,PTGER2,KDR,CSF2,ADORA2A,UNC5C		Lymphoid Tissue Structure and Development	3.81E-05-8.34E-04	SHH,IL1A,CCNA1,HTR4,IL1RL1,IL1RN,PSTPIP2,CDKN1A,CCL20,IL6,CD8A,IL11		Lymphoid Tissue Structure and Development	1.04E-04-5.39E-03	HTR4,IL1RN,PROC,TAL1,CDKN1A,PSTPIP2,ST6GALNAC2,COL2A1,CCL20,MYBL2,IL6,PKN1		Cell Cycle	1.66E-04-3.5E-03	MET,CDKN1A,PLAUR,IL6,MMP9,FGF1		Infectious Diseases	1.26E-04-1.53E-03	F10,IL1RN,PSTPIP2,PROC,IL6		Tumor Morphology	2.39E-04-2.16E-03	SHH,IL6,RET,MMP9			Gastrointestinal Disease	8E-05-2.11E-03	KCND2,SHH,CHGA,ADAMTS8,BTC,CTSW,SLC36A2,IGF2BP3,IL6,PCDHB14,LIFR,RNF38,KRT13,PEX5L,KIF1A,KCNK1,SPTB,LMOD3,NGB,LSS,GRIK1,CR2,RHOBTB3,NEFH,MYH7,GPR176,C1QTNF4,MR1,LDOC1,MET,MEX3A,CLCN5,SOSTDC1,ACTA2,CRYBB1,TRIM63,LMOD2,MBD4,VSNL1,TMEM158,ZNF276,LTBP2,HTR4,BDNF,JPH3,CA14,CAP2,IL1RL1,POU2F2,RLBP1,TAC1,EPHA4,SLC16A13,BCL11B,SPATA21,CNTNAP2,RASGEF1A,UGT2A1,MAL,SLC6A17,ARHGAP19,FGD4,XCL1,DEGS2,KCNA1,HTR…
Inflammatory Disease	3.39E-04-4.74E-03	CXCL3,BTC,IL6			Inflammatory Disease	4.9E-04-2.33E-03	CXCL3,GRB7,PLAUR,CCL20,IL6,CSF2		Cell Signaling	4.81E-07-5.72E-05	SHH,SOCS1,MAS1,SELL,IL1A,CNGA4,HTR4,S1PR5,BDNF,CCL20,IL6,Nppb,IL1R2,CXCL3,IL1RN,FGF23,FOSL1,TRPV4,PTGER2,VGF,CSF2,ADORA2A		Organ Development	2.93E-06-2.06E-04	SHH,SOCS1,IL1A,HTR2B,HTR4,TRH,KLRB1,GDF15,TFAP2B,WNT16,IL6,CLDN6,MSX2,Nppb,NRG1,CXCL3,ITGA11,MMP8,FGF23,CSF3R,PSTPIP2,PLAUR,BCL3,MET,NCF1,CAMP,REG3G,ACTA2,IL1RN,OPRK1,CDKN1A,PTGER2,CSF2,KDR,ADORA2A,MMP9,IL11		Endocrine System Development and Function	4.66E-05-9.72E-04	SHH,IL1A,UCN2,BDNF,TRH,IL6,Nppb,NRG1,NCF1,ACSBG1,IL1RN,CDKN1A,VGF,ADORA2A,MMP9,NMU,IL11		Immunological Disease	1.39E-04-4.96E-03	GCGR,BTC,BDNF,KLRB1,PROC,ART1,COL2A1,RRM2,PCDH15,PLAUR,CCL20,EPHA4,IL6,ROBO3,MPEG1,Ccl9,MET,CHST8,IL1RN,CALCR,XCL1,MMP9,HTR2A		Renal and Urological Disease	1.81E-04-3.5E-03	CYP1A1,SLC9A3,GDF15,COL2A1,CACNA1C,CHRNB4,PTGDS,IL6,FGF1,F10,ALB,GPR4,SLC14A1,KCNK1,GLRA1,CDKN1A,MS4A2,CHRNA3,MMP9		Reproductive System Development and Function	1.26E-04-1.44E-03	CHST8,POU2F2,SLC14A1,CDKN1A,VGF,ACVR1C		Cellular Compromise	2.41E-04-1.17E-03	LOC102723475,SHH,MAG,Nefm,IL1RN,BDNF,KIF1A,IL6,RET,SLC18A2			Hepatic System Disease	8E-05-2.04E-03	MET,CDKN1A,GJB1
Metabolic Disease	3.39E-04-4.99E-03	STEAP2,IL6,SLC9A1			Organ Development	5.24E-04-2.33E-03	CXCL3,PLAUR,IL6,CSF2		Vitamin and Mineral Metabolism	4.81E-07-6.71E-05	SHH,IL1A,SELL,MAS1,UCN2,BDNF,SMAD3,CCL20,IL6,Nppb,CXCL3,FGF23,TRPV4,PTGER2,VGF,CSF2,MMP9		Neurological Disease	3.94E-06-2.02E-04	ABCD2,SHH,SELL,HTR2B,PRRT2,HTR4,MMP3,KLRB1,GDF15,TFAP2B,EPHA4,IL6,PANX1,NPTX1,MSX2,AGTPBP1,NRG1,CXCL3,MLC1,MMP8,ACPP,HTR2A,PRICKLE2,GRIK3,GRIA2,PLAUR,MET,NCF1,ACTA2,IL1RN,OPRK1,CDKN1A,ADRA2C,PTGER2,CSF2,CEMIP,KDR,VGF,ADORA2A,MMP9,IL11		Infectious Diseases	5E-05-5.71E-04	NCF1,IL1A,IL1RL1,IL1RN,MMP8,PSTPIP2,PLAUR,ADRA2C,IL6,CD8A,SFTPA1,MMP9		Inflammatory Disease	1.39E-04-5.81E-03	PBLD,S1PR5,ADD2,BTC,BDNF,KLRB1,PSTPIP2,ART1,PROC,COL2A1,PLAUR,PCDH15,CCL20,IL6,PANX1,PKN1,Ccl9,CHST8,IL1RN,CDKN1A,XCL1,PTGER2,FGA,MMP9,HTR2A		Infectious Diseases	1.87E-04-3.42E-03	Mcpt1,PSTPIP2,CHRNB4,PLAUR,IL6,CD8A,F10,ALB,MBL2,IL1RN,MMP12,CHRNA3,MMP9,SAMD9,HTR2A		Cell Cycle	1.63E-04-3.22E-03	MET,WT1,KRT13,CDKN1A,PRKAA2,PLAUR,IL6,MMP9,BRSK2,FGF1		Cardiovascular Disease	2.5E-04-4.42E-03	ZNF532,ADD2,CA14,ULK4,TMEM130,RRM2,DRD5,PTGDS,IL6,SLC18A2,ROBO3,VWA3B,PGR,MET,F10,ACTA2,IL1RN,CDKN1A,VGF,RET,MMP9,GRIK1			Organ Morphology	1.12E-04-2.18E-03	SHH,CHGA,BTC,CLDN15,LHX2,SLC9A3,BDNF,TAC1,EPHA4,IL6,CNTNAP2,KCNA1,NMU,HTR2A,LOC102723475,PVALB,COL9A1,CHRNA4,UCN2,COL12A1,ULK4,COL2A1,CRTAC1,GRIA2,PLAUR,MYH7,VIP,SNAP25,CKMT1A/CKMT1B,CHST8,MET,FA2H,TRIM63,CDKN1A,CHRNE,DSCAM,VGF,TBX1,MMP9
Organismal Functions	3.39E-04-4.74E-03	BTC,IL6			Renal and Urological System Development and Function	5.24E-04-5.24E-04	PLAUR,IL6		Connective Tissue Development and Function	5.01E-07-6.92E-05	SOCS1,SHH,SELL,IL1A,HTR4,BDNF,IL1RL1,SMAD3,JAM2,IL6,CXCL3,FGF23,FOSL1,NMU,PSTPIP2,PLAUR,Gulo,SLC14A1,IL1RN,CDKN1A,PTGER2,CSF2,VGF,ADORA2A,MMP9,IL11		Cell Signaling	4.24E-06-3.82E-05	SOCS1,SHH,IL1A,SELL,HTR4,IL1RL1,TRH,JPH3,CCL20,IL6,Nppb,IL1R2,CXCL3,LTB4R,FGF23,FOSL1,S100A8,P2RX2,HTR2A,CNGA4,UCN2,S1PR5,PLAUR,MET,NCF1,CAMP,IL1RN,CYSLTR1,PTGER2,KDR,VGF,CSF2,LGALS12,ADORA2A		Nutritional Disease	5.26E-05-1.15E-03	NCF1,HTR4,UCN2,IL1RN,BDNF,CDKN1A,GDF15,IL6,VGF,MMP9,NMU		Dermatological Diseases and Conditions	1.59E-04-6.44E-04	PRKACB,ACSM2A,LHX2,SLC9A3,TAL1,IL6,DAB1,TEKT3,TNN,CHODL,ACSBG1,PDE6A,PEX5L,KIF1A,RYR3,MYBL2,CALB1,RNF152,ARHGEF4,ADD2,MAST4,RRM2,COL2A1,PCDH15,MYH7,PKN1,RBM44,HAPLN2,MET,C4orf22,IL1RN,COL23A1,MYH3,XKR4,PTGER2,FGA,FOXA3,FGF5,CELA1,HTR4,ART1,MARCH11,EPHA4,SPATA21,PDLIM5,SLC6A17,FGD4,XCL1,RYR1,VEPH1,HTR2A,GPR83,TMEM130,PSTPIP2,PROC,PLAUR,USP30,ST8SIA5,CHST8,Gulo,IGSF3,MAG,CDKN1A,CALCR,SLC25A27,SLC27…		Carbohydrate Metabolism	1.99E-04-3.79E-03	MET,GCGR,IL1RN,LECT1,COL2A1,CACNA1C,G6PC,IL6,VGF,MMP12,FBP2,NMU		Protein Synthesis	1.84E-04-1.84E-04	UCN2,BDNF,Mcpt1,IL6,FGG,KCNJ11,CHST8,LECT1,IL1RN,ST6GALNAC2,PRKAA2,GCKR,MRAP2,VGF,MMP9,PPARGC1A		Cellular Movement	2.56E-04-4.64E-03	SHH,LTBP2,BTC,CD3E,BDNF,LEPR,Mcpt1,EPHA4,CLDN7,IL6,FOXD3,DCDC2,PGR,AQP3,ATG9A,ARHGAP19,XCL1,RET,SFTPA1,HTR2A,NMU,CR2,ARHGEF4,BARHL2,EPB41L4B,COL2A1,DRD5,PLAUR,PTGDS,ROBO3,MET,F10,APLP2,ACTA2,IL1RN,CDKN1A,VGF,GJB1,MMP9,FGF5,ARHGAP8/PRR5-ARHGAP8			Connective Tissue Development and Function	1.13E-04-2.18E-03	LOC102723475,SHH,COL9A1,BDNF,PSTPIP2,COL2A1,PLAUR,PTGDS,IL6,CDKN1A,SPTB,MRAP2,TBX1,MMP9,NMU
Renal and Urological Disease	3.39E-04-2.71E-03	IL6,SLC9A1			Reproductive System Disease	6.84E-04-1.47E-03	CXCL3,UBA7,IGSF21,GRB7,PLAUR,IL6,CSF2,USP49		Hepatic System Development and Function	5.04E-07-1.14E-04	SOCS1,SELL,SMAD3,KLRB1,PTGS1,PLAUR,IL6,CXCL6,CXCL3,ASGR1,IL1RN,CDKN1A,ALPP,OPRK1,CSF2,ADORA2A,MMP9,IL11		Vitamin and Mineral Metabolism	4.24E-06-3.82E-05	SHH,IL1A,SELL,UCN2,JPH3,TRH,IL1RL1,PLAUR,CCL20,IL6,Nppb,CXCL3,LTB4R,CAMP,FGF23,CYSLTR1,S100A8,PTGER2,KDR,VGF,CSF2,ADORA2A,P2RX2,MMP9,HTR2A		Organismal Functions	5.26E-05-7.59E-04	SHH,APBA2,IL1A,GRM2,SPTBN4,TRH,BDNF,JPH3,GDF15,GRIA2,IL6,ESRRG,IL1RN,PTGER2,LRRTM1,ADORA2A,MMP9,NMU		Hepatic System Development and Function	2.49E-04-5.23E-03	MET,LHX2,IL1RN,CDKN1A,PROC,IL6,FGA,FOXA3,MMP9		Connective Tissue Development and Function	1.99E-04-3.34E-03	BDNF,PSTPIP2,CDKN1A,COL2A1,PLAUR,PTGDS,IL6,MMP9,NMU,FGF1		Carbohydrate Metabolism	2.02E-04-2.07E-03	BDNF,NPPC,COL2A1,IL6,KCNJ11,FBP2,CHST8,LECT1,IL1RN,PRKAA2,GCKR,SLC25A27,HTR2A,PPARGC1A		Renal and Urological System Development and Function	2.7E-04-3.43E-03	MET,CHST8,F10,ARHGEF4,CDKN1A,PLAUR,RET,VGF,FGG,MMP9,ARHGAP8/PRR5-ARHGAP8			Renal and Urological System Development and Function	1.24E-04-9.82E-04	CHST8,CDKN1A,TAC1,VGF,VIP,NMU
Tumor Morphology	3.39E-04-3.73E-03	CXCL3,BTC,IL6			Free Radical Scavenging	7.03E-04-2.33E-03	CXCL3,PLAUR,IL6,CSF2		Nucleic Acid Metabolism	1.23E-06-4.8E-05	IL1A,CNGA4,HTR4,S1PR5,UCN2,BDNF,PTH2R,PTGS1,Nppb,CXCL3,GPR4,PTGER2,ADORA2A		Nucleic Acid Metabolism	5.24E-06-1.99E-05	CXCL3,IL1A,CNGA4,S1PR5,HTR4,TRH,PTGER2,Nppb,ADORA2A,LGALS12		Gastrointestinal Disease	6.16E-05-1.31E-03	AQP5,IL1A,LHX2,HTR4,BDNF,KCTD16,KLRB1,GDF15,RRM2,PLAUR,IL6,SLC22A6,MPEG1,NCF1,CNGB1,IL1RN,MMP8,CDKN1A,ADRA2C,ADORA2A,KIF11,MMP9,PHACTR3,IL11		Reproductive System Disease	2.68E-04-4.94E-03	HTR4,TAL1,GDF15,KAZN,IL6,CFAP100,RASGEF1A,RYR3,FGD4,RYR1,MYBL2,ADD2,PROC,RRM2,PCDH15,PLAUR,CHST8,MET,UBQLN2,IGSF3,MAG,COL23A1,CDKN1A,PTGER2,USP49,MMP9,ARHGAP8/PRR5-ARHGAP8,FGF5		Energy Production	1.99E-04-1.99E-04	IL1RN,FBP2		Connective Tissue Disorders	2.23E-04-3.52E-03	SHH,CACNA1S,BTC,BDNF,PSTPIP2,PTH2R,COL2A1,PLAUR,PTGDS,IL6,FGG,F10,IL1RN,MMP9,CR2		Organ Morphology	2.98E-04-4.75E-03	LHX4,LOC102723475,SHH,CLDN15,LEPR,BDNF,SLC9A3,ULK4,COL2A1,IL6,PGR,CHST8,MET,AQP3,IL1RN,CDKN1A,VGF,ITGA7,MMP9,CR2,HTR2A			Reproductive System Development and Function	1.24E-04-1.7E-03	CHST8,BTC,POU2F2,SLC14A1,CDKN1A,PTGER2,VGF,VIP,ACVR1C
Cell Signaling	4.74E-04-4.07E-03	CXCL3,IL6,SLC9A1			Hepatic System Disease	7.6E-04-2.23E-03	CXCL3,PLAUR,IL6		Protein Synthesis	1.44E-06-5.33E-05	SHH,SOCS1,SELL,UCN2,MMP3,BDNF,SMAD3,PLAUR,SERPINB10,IL6,FGG,CXCL6,Pga5,NRG1,Gulo,IL1RN,MMP8,GRB7,FGF23,FOSL1,VGF,CSF2,Prss30,MMP9,NMU		Psychological Disorders	6.11E-06-2.02E-04	HTR2B,UCN2,S1PR5,OSBPL6,HTR4,GRIK3,GRIA2,IL6,NPTX1,NRG1,NCF1,MLC1,ACTA2,IL1RN,OPRK1,ADRA2C,VGF,P2RX2,ADORA2A,HTR2A		Hepatic System Disease	6.16E-05-1.21E-03	NCF1,IL1A,LHX2,IL1RN,MMP8,CDKN1A,RRM2,PLAUR,IL6,ADORA2A,MMP9,IL11		Respiratory System Development and Function	2.76E-04-2.76E-04	IL6,PTGER2		Immunological Disease	1.99E-04-3.62E-03	GCGR,CD3E,BTC,BDNF,CTSW,KLRB1,GDF15,EPHA4,IL6,ADAM8,MPEG1,MBL2,XCL1,RET,HTR2A,TRAF1,RRM2,COL2A1,CACNA1C,PLAUR,IFNA4,ROBO3,Ccl9,CHST8,MET,F10,ALB,IL1RN,CDKN1A,MS4A2,FZD5,G6PC,MMP9		Drug Metabolism	2.23E-04-2.9E-03	UCN2,IL1RN,ABAT,NPPC,IL6,HTR2A		Organismal Functions	3.52E-04-2.93E-03	SHH,BDNF,LEPR,EPB41L4B,DRD5,PTGDS,IL6,SLC18A2,FGG,MET,F10,APLP2,F9,GP9,FA2H,ACTA2,MAG,IL1RN,SEZ6,ITGA7,MMP9,NMU,HTR2A			Amino Acid Metabolism	1.29E-04-1.46E-03	PVALB,BDNF,ABAT,TRH,GRM1,SLC36A2,TAC1,IL6,SLC6A13,SNAP25,CKMT1A/CKMT1B,MET,GADL1,GLDC,HTR2A,GRIK1
Respiratory Disease	5.4E-04-4.4E-03	CXCL3,IL6,SLC9A1			Antigen Presentation	7.76E-04-2.33E-03	CSF2		Organ Morphology	2.02E-06-1.24E-04	SOCS1,SHH,MAS1,SMAD3,PTGS1,IL6,ESRRG,GPR4,IL1RN,CDKN1A,FGF23,PTGER2,CSF2,MMP9,IL11		Metabolic Disease	9.67E-06-1.53E-04	SOCS1,SELL,IL1A,HTR2B,HTR4,TRH,KLRB1,GDF15,WNT16,IL6,MPEG1,IL1R2,SAMD12,STEAP2,FGF23,HTR2A,PHACTR3,FSTL4,PCDH15,MET,NCF1,ACTA2,IL1RN,CDKN1A,ADRA2C,CSF2,KDR,LGALS12,MMP9		Cellular Assembly and Organization	6.17E-05-1.21E-03	APBA2,SHH,IL1A,SPTBN4,RNF165,LHX2,BDNF,TRH,GDF15,IL6,PANX1,TTK,NRG1,P2RX2,ARHGEF4,AQP5,GRIA2,PLAUR,CLASP2,BRSK2,SS18L1,BCL11A,CDKN1A,VGF,ADORA2A,LRRTM1,MMP9,KIF11,ARHGAP8/PRR5-ARHGAP8		Cardiovascular Disease	4.19E-04-5.74E-03	BTC,ADD2,UCN2,SLC9A3,BDNF,TMEM130,PROC,GDF15,KCNG2,MYH7,IL6,ROBO3,TTK,PANX1,MET,GNB3,IL1RN,FOXF1,PTGER2,FGA,VGF,VEPH1,MMP9,HTR2A		Tumor Morphology	1.99E-04-3.84E-03	MET,GAST,BTC,IL1RN,CDKN1A,GDF15,ANK2,PLAUR,IL6,RET,MMP9,FGF1		Energy Production	2.23E-04-6.73E-04	IL1RN,PRKAA2,IL6,HMGCS2,FBP2,PPARGC1A,MTTP		Free Radical Scavenging	3.93E-04-3.93E-04	MET,HTR4,LEPR,CDKN1A,PLAUR,IL6,SFTPA1,CR2,HTR2A			Cellular Compromise	1.38E-04-2.24E-03	LOC102723475,SHH,CHGA,MAG,BDNF,KIF1A,GRIA2,NEFH,NGB,IL6,RET,SLC18A2
Amino Acid Metabolism	6.79E-04-4.07E-03	IL6			Cellular Assembly and Organization	7.76E-04-2.33E-03	PLAUR,EPHA4,IL6,CSF2,UBTF		Endocrine System Development and Function	2.51E-06-7.45E-05	SHH,SOCS1,IL1A,UCN2,BDNF,SMAD3,PTGS1,IL6,Nppb,IL1RN,CDKN1A,FGF23,CSF2,VGF,ADORA2A,MMP9,NMU		Drug Metabolism	1E-05-1.41E-04	SOCS1,IL1A,UCN2,TRH,EPHA4,IL6,Nppb,IL1R2,NRG1,NCF1,IL1RN,ADRA2C,CSF2,VGF,ADORA2A,MMP9,HTR2A		Connective Tissue Development and Function	7.07E-05-1.28E-03	SHH,IL1A,HTR4,LHX2,IL1RL1,BDNF,GDF15,PSTPIP2,PLAUR,IL6,IL1RN,SLC14A1,GRB7,CDKN1A,VGF,ADORA2A,MMP9,NMU,IL11		Renal and Urological Disease	4.58E-04-5.43E-03	POU2F2,TROAP,IL6,SPATA21,PEX5L,LECT1,RYR3,RYR1,CALB1,ADD2,PPP1R1B,MAST4,PROC,PSTPIP2,RRM2,PCDH15,PLAUR,MYH7,PKN1,MET,IGSF3,IL1RN,RSPH10B/RSPH10B2,CDKN1A,VGF,FGA,TMEM158,SAMD9,MMP9,KIF11		Organ Morphology	2.29E-04-3.69E-03	BMP15,GCGR,BTC,LHX2,CLDN15,BDNF,SLC9A3,NKX2-2,IL6,FGF1,CHST8,MET,ALB,GAST,CDKN1A,MMP12,VGF,MMP9,HTR2A		Immunological Disease	2.23E-04-2.9E-03	SHH,CD3E,BDNF,COL12A1,RRM2,BCL11B,IL6,CD3D,MET,F10,IL1RN,PNRC1,MMP9,HTR2A		Vitamin and Mineral Metabolism	3.95E-04-3.4E-03	APLP2,PEX5L,UCN2,LEPR,BDNF,RLBP1,LSS,RDH12,IL6,MMP9,PGR			Respiratory Disease	2.03E-04-2.1E-03	ADRA2B,CA14,BDNF,ABAT,IL1RL1,CA5A,PTGDS,IL6,VIP,RASGRP4,F10,ACTA2,NTSR2,MS4A2,PTGER2,RET,MMP9,HTR2A
Cellular Assembly and Organization	6.79E-04-4.4E-03	IL6,SLC9A1			Developmental Disorder	7.76E-04-2.33E-03	RECQL4,IL6,CSF2		Embryonic Development	7.91E-06-1.04E-04	SOCS1,SHH,SELL,IL1A,MMP3,HTR4,BDNF,SMAD3,EPHA4,IL6,NRG1,ESRRG,CXCL3,FGF23,S1PR5,PTGS1,PSTPIP2,PLAUR,MESDC2,REG3G,IL1RN,CDKN1A,TRPV4,PTGER2,VGF,CSF2,MMP9,IL11		Hereditary Disorder	1.74E-05-2.15E-05	SELL,IL1A,IL1RN,OPRK1,RRM2,IL6,ADORA2A		Hepatic System Development and Function	7.65E-05-1.21E-03	IL1A,LHX2,IL1RN,IL6,MMP9,IL11		Visual System Development and Function	4.58E-04-4.58E-04	GCGR,BDNF		Free Radical Scavenging	2.53E-04-2.68E-03	MET,CYP1A1,ALB,MBL2,HTR4,CDKN1A,PLAUR,SLC25A27,IL6,HTR2A		Hair and Skin Development and Function	2.71E-04-3.72E-03	SHH,FA2H,CDKN1A,IL6,CLDN6,FGF5,PPARGC1A		Amino Acid Metabolism	4.74E-04-1.72E-03	MET,CD3E,GADL1,EPHA4,SLC38A1,IL6,BAZ1B,RET,GLDC,SLC38A3,HTR2A			Tumor Morphology	2.99E-04-1.46E-03	IL6,RET,MMP9
Digestive System Development and Function	6.79E-04-3.39E-03	CXCL3,IL6,SLC9A1			Endocrine System Development and Function	7.76E-04-2.33E-03	IL6,CSF2		Cell Morphology	1.09E-05-6.92E-05	SHH,PHLDA1,IL1A,HTR4,MMP3,IL1RL1,BDNF,SMAD3,JAM2,EPHA4,IL6,Nppb,NRG1,MMP8,FGD4,FOSL1,NMU,UCN2,PSTPIP2,FETUB,PLAUR,PCDH15,PAK3,BCL11A,IL1RN,CDKN1A,TRPV4,PTGER2,CSF2,MMP9		Carbohydrate Metabolism	2.11E-05-1.57E-04	SOCS1,IL1A,TRH,TFAP2B,IL6,IL1R2,NRG1,CXCL3,LTB4R,AQP9,IL1RN,CYSLTR1,CEMIP,CSF2,ADORA2A,HTR2A		Reproductive System Development and Function	7.65E-05-1.48E-03	IL1A,ACSBG1,SLC14A1,IL1RN,IL6		Organismal Functions	4.72E-04-5.68E-03	IL1RN,BDNF,PCDH15,RYR1,EPHA4,IL6,PTGER2,DAB1,MMP9,HTR2A		Respiratory Disease	2.59E-04-2.88E-03	MET,ALB,IL1RN,BDNF,GLRA1,MS4A2,CACNA1C,ARG2,PTGER2,IL6,MMP12,CD8A,RET,MMP9		Respiratory Disease	2.78E-04-3.13E-03	MET,KIF1A,CDKN1A,PROC,COL2A1,RRM2,FGD4,SH3GL2,IL6,MMP9,PPARGC1A,HTR2A		Humoral Immune Response	4.74E-04-3.46E-03	SHH,MAG,CD3E,POU2F2,IL1RN,CDKN1A,IL6,IFNA4,PKN1,CR2			Cell Cycle	3.61E-04-2.04E-03	MET,KRT13,CDKN1A,PLAUR,IL6,MMP9
Endocrine System Disorders	6.79E-04-2.71E-03	IL6			Hereditary Disorder	7.76E-04-2.33E-03	RECQL4		Gene Expression	1.12E-05-6.15E-05	NRG1,SOCS1,IL1A,UCN2,IL1RN,SMAD3,CDKN1A,FOSL1,IL6,PTGER2,TCF23,CSF2,IL11		Hepatic System Development and Function	2.18E-05-1.68E-04	MET,CSF3R,CXCL3,SOCS1,ACTA2,IL1RN,KLRB1,OPRK1,PLAUR,IL6,CSF2,ADORA2A,MMP9,IL11		Connective Tissue Disorders	8.27E-05-1.17E-03	SHH,IL1A,IL1RL1,Saa3,BDNF,KLRB1,PSTPIP2,CCL20,PLAUR,IL6,SLC22A6,NCF1,IL1RN,MMP8,STEAP2,CDKN1A,ADRA2C,PTGER2,ADORA2A,MMP9,NMU,PHACTR3		Respiratory Disease	4.9E-04-9.34E-04	MET,KIF1A,CDKN1A,PROC,COL2A1,RRM2,FGD4,IL6,CRHR1,MMP9,HTR2A		Dermatological Diseases and Conditions	3.96E-04-3.17E-03	ACSM2A,CD3E,LHX2,SLC9A3,TRIM9,DNAI1,IL6,GRIA4,TNN,ACSBG1,PEX5L,KCNK1,GADL1,ANK2,RET,MYT1L,CHRNA3,GRIK1,MAPK4,RRM2,COL2A1,NKX2-2,CACNA1C,MYH7,SPATA20,MET,F10,GAST,C4orf22,IL1RN,GLRA1,DPP6,PTGER2,FGF5,CELA1,HTR4,MARCH11,CHRNB4,EPHA4,POPDC2,LIN7A,DCDC2,VWA3B,SPATA21,MBL2,ALPP,SLC6A17,FGD4,XCL1,TMEM196,KCNA1,TRAF1,EPHX4,HTR2A,GPR83,MYOM2,CASKIN1,PSTPIP2,RYR2,GRIK3,PLAUR,USP30,NKAIN2,ST8SIA5,CHST8,ALB…		Reproductive System Disease	2.91E-04-1.31E-03	WT1,HTR4,BDNF,RRM2,PPP1R17,KAZN,IL6,FGF1,MET,CHST8,ACTA2,CDKN1A,FGD4,GJB1,MMP9		Immune Cell Trafficking	4.75E-04-3.92E-03	CD3E,BDNF,KLRB1,DRD5,PMP2,IL6,IFNA4,CD3D,FGG,MR1,MET,F10,IL1RN,CDKN1A,RET,GJB1,Klra5 (includes others),MMP9,CR2			Metabolic Disease	4.14E-04-1.95E-03	ADRA2B,GPD1,BTC,CD3E,HTR4,KCNK3,TRH,BDNF,CA14,CTSW,CA5A,IL6,HMGCS2,SLC22A6,MPEG1,VWA3B,CNTNAP2,KCNK1,XCL1,NMU,HTR2A,GRIK1,CR2,RHOBTB3,SLC34A2,PTGDS,VIP,CD3D,NRSN1,MET,CLCN5,F10,ADCYAP1R1,ACTA2,CDKN1A,MMP9
Gene Expression	6.79E-04-4.74E-03	IL6			Humoral Immune Response	7.76E-04-2.32E-03	CCL20,IL6,CSF2		Hypersensitivity Response	1.59E-05-6.75E-05	SELL,IL1RL1,SMAD3,CDKN1A,IL6,CSF2,MMP9,IL11		Organ Morphology	2.18E-05-1.68E-04	MET,IL1RN,IL6,CSF2,MMP9,IL11		Skeletal and Muscular Disorders	8.27E-05-1.17E-03	SHH,IL1A,IL1RL1,Saa3,BDNF,KLRB1,PSTPIP2,GDF15,PLAUR,CCL20,IL6,SLC22A6,NCF1,IL1RN,MMP8,CDKN1A,ADRA2C,PTGER2,ADORA2A,MMP9,NMU,PHACTR3,IL11		Endocrine System Disorders	6.38E-04-4.94E-03	GCGR,HTR4,BTC,BDNF,KLRB1,GDF15,KAZN,IL6,CFAP100,DAB1,MPEG1,RASGEF1A,RYR3,FGD4,RYR1,MYBL2,XCL1,VEPH1,HTR2A,ADD2,PROC,RRM2,PLAUR,PCDH15,KCNG2,CRHR1,Ccl9,MET,CHST8,IGSF3,UBQLN2,MAG,IL1RN,COL23A1,CDKN1A,CALCR,PTGER2,USP49,MMP9,KIF11,ARHGAP8/PRR5-ARHGAP8,FGF5		Respiratory System Development and Function	3.96E-04-3.96E-04	IL6,PTGER2		Organismal Survival	3.54E-04-1.18E-03	SHH,MYH6,LHX2,CD3E,HTR4,BTC,POU2F2,SLC17A6,BDNF,CA4,SH3GL2,BCL11B,IL6,CLDN7,FGG,MTTP,KCNJ11,KIF1A,MAL,PRKAA2,CDK5R2,KCNA1,CR2,WT1,AQP5,NRP2,ULK4,COL12A1,NPPC,PROC,COL2A1,PLAUR,MYH7,NFASC,ROBO3,BRSK2,MET,F10,ACTA2,IL1RN,SLC14A1,CDKN1A,VGF,GJB1,MMP9,PPARGC1A		Inflammatory Response	4.75E-04-4.41E-03	CD3E,BDNF,CA14,KLRB1,PMP2,EPHA4,IL6,FGG,PGR,XCL1,RET,Klra5 (includes others),KCNA1,SFTPA1,CR2,PBLD,ADD2,PSTPIP2,COL2A1,DRD5,PLAUR,IFNA4,CD3D,PKN1,MR1,MET,F10,ACTA2,IL1RN,CDKN1A,GJB1,MMP9			Developmental Disorder	4.53E-04-2.04E-03	KCND2,SHH,CHGA,COL9A1,UCN2,BDNF,IL1RL1,COL2A1,MYH7,IL6,VIP,RET,TBX1,HTR2A
Hepatic System Development and Function	6.79E-04-3.39E-03	CXCL3,IL6			Metabolic Disease	7.76E-04-1.55E-03	RECQL4,IL6		Cell Cycle	1.69E-05-1.15E-04	NRG1,SOCS1,ESRRG,IL1A,SMAD3,CDKN1A,HPGD,PLAUR,IL6,CSF2,MMP9		Cell Morphology	2.65E-05-2.28E-04	PRKACB,ABCD2,SHH,PHLDA1,IL1A,HTR2B,HTR4,MMP3,IL1RL1,GDF15,EPHA4,IL6,AGTPBP1,Nppb,MSX2,NRG1,NTNG1,TNN,MLC1,MMP8,KNDC1,FOSL1,ACVR1C,HTR2A,PEX11A,CSF3R,PLPPR5,PRICKLE2,UCN2,PSTPIP2,FETUB,PLAUR,PCDH15,BCL3,IFNA4,MET,NCF1,IL1RN,BCL11A,BMF,CDKN1A,PTGER2,VGF,KDR,CSF2,ADORA2A,LGALS12,MMP9,ARHGAP8/PRR5-ARHGAP8		Hematological Disease	1.65E-04-1.02E-03	SHH,IL1A,BDNF,IL1RL1,PSTPIP2,GDF15,RRM2,GRIP1,IL6,IL1RN,BCL11A,MMP8,CDKN1A,ADORA2A,P2RX2,MMP9,IL11		Tumor Morphology	6.84E-04-4.55E-03	MET,BTC,BDNF,CDKN1A,GDF15,PLAUR,MYBL2,IL6,PTGER2,C1QTNF4,MMP9		Hypersensitivity Response	4.09E-04-3.16E-03	ALB,CDKN1A,ALPP,PLAUR,IL6,MMP12,CD8A,ADAM8,MMP9		Immune Cell Trafficking	3.99E-04-1.19E-03	CD3E,BDNF,PROC,PMP2,IL6,BCL11B,CD3D,FGG,FGF1,MR1,MET,F10,IL1RN,CDKN1A,GJB1,Klra5 (includes others),MMP9,CR2		Cell-mediated Immune Response	7.86E-04-3.46E-03	SHH,CD3E,IL6,CD3D,PGR			Auditory and Vestibular System Development and Function	5.57E-04-2.18E-03	LOC102723475,SHH,COL9A1,BDNF,TBX1
Humoral Immune Response	6.79E-04-5.08E-03	IL6			Neurological Disease	7.76E-04-2.33E-03	CXCL3,IL6		Nutritional Disease	1.99E-05-7.71E-05	SELL,HTR4,UCN2,IL1RN,BDNF,SMAD3,CDKN1A,OPRK1,IL6,VGF,CSF2,MMP9,NMU		Endocrine System Development and Function	3.26E-05-2.03E-04	SHH,SOCS1,IL1A,UCN2,TRH,TFAP2B,IL6,Nppb,MET,NCF1,IL1RN,CDKN1A,FGF23,CSF2,VGF,LGALS12,ADORA2A,MMP9		Respiratory System Development and Function	1.65E-04-1.78E-04	AQP5,IL6,PTGER2,SFTPA1,MMP9		Reproductive System Development and Function	7.24E-04-5.23E-03	BTC,POU2F2,COL2A1,PLAUR,DDIAS,IL6,CHST8,ACSBG1,SLC14A1,IL1RN,CDKN1A,Hmga2,PTGER2,VGF,FGA		Hematological Disease	4.89E-04-3.87E-03	CD3E,BDNF,PSTPIP2,GDF15,RRM2,CACNA1C,EPHA4,IFNA4,IL6,ROBO3,ADAM8,MET,F10,MBL2,IL1RN,CDKN1A,MS4A2,G6PC,XCL1,RET,MMP9,NMU,TRAF1,HTR2A		Inflammatory Response	3.99E-04-3.57E-03	CD3E,BDNF,PMP2,IL6,BCL11B,FGG,MTTP,XCL1,PNPLA3,Klra5 (includes others),CR2,WT1,PROC,COL2A1,PLAUR,NRG4,CD3D,FGF1,MR1,MET,F10,ACTA2,IL1RN,CDKN1A,GJB1,MMP9		Hematopoiesis	7.86E-04-4.79E-03	SHH,HTR4,CD3E,POU2F2,IL1RN,CDKN1A,PSTPIP2,IL6,IFNA4,CD3D,PGR,NMU			Reproductive System Disease	5.65E-04-1.2E-03	CHST8,FGD4,PPP1R17,KAZN,GJB1
Hypersensitivity Response	6.79E-04-2.03E-03	IL6			Organismal Functions	7.76E-04-7.76E-04	IL6		Psychological Disorders	1.99E-05-2.94E-05	HTR4,UCN2,IL1RN,BDNF,OPRK1,IL6,NMU		Protein Trafficking	4.02E-05-6.8E-05	NRG1,LOC100911216/Pcsk1,SOCS1,IL1A,HTR2B,IL6,PANX1,ADORA2A		Renal and Urological System Development and Function	1.81E-04-7.59E-04	SHH,ARHGEF4,BDNF,GDF15,CCL20,PLAUR,GRIP1,ESRRG,SLC14A2,CDKN1A,MMP9,IL11,ARHGAP8/PRR5-ARHGAP8		Hematological Disease	9.53E-04-3.83E-03	MET,BTC,IL1RN,PROC,GDF15,PSTPIP2,RRM2,PTGER2,IL6,FGA,ROBO3,MMP9		Lymphoid Tissue Structure and Development	6.37E-04-3.16E-03	CD3E,HTR4,IL1RN,CDKN1A,PSTPIP2,COL2A1,IL6,CD8A,FGF1		Cellular Compromise	4.44E-04-2.32E-03	MET,SHH,MYH6,BDNF,PRKAA2,IL6,CR2,PPARGC1A,MTTP		Lymphoid Tissue Structure and Development	7.86E-04-4.08E-03	SHH,CD3E,HTR4,IL1RN,CDKN1A,PSTPIP2,COL2A1,IL6,CD3D,PKN1,CR2,PGR			Respiratory System Development and Function	5.93E-04-1.43E-03	ADRA2B,KRT14,SHH,ULK4,COL2A1,IL6,SNAP25,MET,TRIM63,CDKN1A,PTGER2,TBX1,MMP9
Psychological Disorders	6.79E-04-6.79E-04	IL6			Renal and Urological Disease	7.76E-04-7.76E-04	IL6		Hair and Skin Development and Function	2.13E-05-4E-05	SOCS1,SHH,IL1A,REG3G,SMAD3,PTGS1,CDKN1A,IL6,PTGER2,CSF2,ADORA2A		Cell Cycle	4.18E-05-2.02E-04	MET,NRG1,SOCS1,IL1A,CDKN1A,CYSLTR1,PLAUR,IL6,KDR,CSF2,MMP9,IL11		Gene Expression	2.74E-04-8.7E-04	NRG1,IL1A,UCN2,IL1RN,TRH,CDKN1A,IL6,PTGER2,TCF23,SFTPA1,IL11		Immune Cell Trafficking	9.57E-04-4.44E-03	IL1RN,BDNF,PLAUR,CCL20,PTGER2,IL6,MMP9		Visual System Development and Function	6.57E-04-6.57E-04	GCGR,BDNF		Tumor Morphology	4.62E-04-2.03E-03	WT1,SHH,IL1RN,IL6,MMP9,FGF1		Protein Synthesis	8.08E-04-8.08E-04	UCN2,LEPR,BDNF,Mcpt1,IL6,FGG,PGR,CHST8,IL1RN,LECT1,MRAP2,VGF,ITGA7,MMP9,NMU			Nucleic Acid Metabolism	6.36E-04-1.97E-03	GPD1,UCN2,HTR4,TRH,GRM1,TAC1,MYH7,IL6,VIP,MRAP,ADCYAP1R1,SLC25A27,MRAP2,PTGER2
Antimicrobial Response	1.02E-03-4.07E-03	IL6			Respiratory System Development and Function	7.76E-04-7.76E-04	CSF2		DNA Replication, Recombination, and Repair	2.55E-05-2.55E-05	NRG1,SHH,MAS1,IL1A,PAK3,IL1RN,BDNF,CDKN1A,IL6,CSF2,ADORA2A		Free Radical Scavenging	5.32E-05-5.32E-05	MET,NCF1,CAMP,HTR4,CDKN1A,PLAUR,IL6,CSF2,HTR2A		Energy Production	3.37E-04-3.37E-04	IL1RN,TRH,IL6,VGF,SFTPA1,NMU		Ophthalmic Disease	1.17E-03-1.17E-03	CCL20,XCL1,EPHA4,MMP9,Ccl9		Organismal Functions	8.48E-04-3.98E-03	IL1RN,BDNF,GLRA1,CACNA1C,EPHA4,IL6,PTGER2,MMP9,NMU		Hematological Disease	5.89E-04-3.22E-03	SHH,WT1,CD3E,BDNF,COL12A1,PSTPIP2,PROC,RRM2,BCL11B,IL6,CD3D,MET,F10,IL1RN,PNRC1,CDKN1A,MMP9,HTR2A		Renal and Urological Disease	8.38E-04-8.38E-04	SLC9A3,SLC14A1,CLDN2			Carbohydrate Metabolism	6.37E-04-6.37E-04	ADCYAP1R1,NTSR2,GRM1,TRH,TAC1,HTR2A
Drug Metabolism	1.02E-03-5.08E-03	BTC,IL6,SLC9A1			DNA Replication, Recombination, and Repair	1.45E-03-2.12E-03	RECQL4,IL6,CSF2		Renal and Urological System Development and Function	3.63E-05-1.24E-04	SHH,ESRRG,MAS1,GPR4,SMAD3,PTGS1,CDKN1A,FGF23		Gene Expression	6.41E-05-1.41E-04	SOCS1,IL1A,UCN2,TRH,TFAP2B,BCL3,IL6,NRG1,IL1RN,CDKN1A,FOSL1,PTGER2,CSF2,KDR,IL11		Tumor Morphology	3.8E-04-1.25E-03	NRG1,SHH,IL1A,CCNA1,IL1RN,BDNF,CDKN1A,GDF15,PLAUR,IL6,PTGER2,MMP9,IL11		Hepatic System Disease	1.22E-03-3.18E-03	MET,IL1RN,CDKN1A,PROC,RRM2,IL6,ROBO3,FGA,MMP9		Hair and Skin Development and Function	9.64E-04-1.94E-03	MET,GAST,FA2H,BTC,CDKN1A,PLAUR,PTGER2,CLDN6,RET,FGF1		Cell-mediated Immune Response	7.36E-04-3.83E-03	WT1,SHH,CD3E,CDKN1A,BCL11B,CD3D		Hepatic System Development and Function	8.58E-04-8.58E-04	MET,IL1RN,IL6,MMP9,CR2			Immunological Disease	7.51E-04-2.1E-03	ADRA2B,SHH,GPD1,CD3E,IL1RL1,TAC1,EPHA4,BCL11B,IL6,HMGCS2,ADAM8,FGG,CFI,XCL1,RET,HTR2A,CR2,GRIA2,PTGDS,VIP,CD3D,MET,NTSR2,CDKN1A,MS4A2,PTGER2,TBX1,MMP9
Hair and Skin Development and Function	1.02E-03-3.05E-03	IL6			Amino Acid Metabolism	1.55E-03-2.33E-03	IL6		Amino Acid Metabolism	3.65E-05-3.65E-05	IL1RN,BDNF,HOMER1,IL6,ADORA2A		Nutritional Disease	8.95E-05-1.47E-04	SELL,UCN2,HTR4,GDF15,IL6,NCF1,IL1RN,CDKN1A,CSF2,VGF,MMP9,PEX11A,HTR2A		Hypersensitivity Response	3.94E-04-3.94E-04	IL1RL1,CDKN1A,IL6,CD8A,MMP9		Free Radical Scavenging	1.54E-03-1.54E-03	MET,HTR4,CDKN1A,PLAUR,IL6,CALB1,HTR2A		Protein Synthesis	9.68E-04-9.68E-04	CHST8,CYP1A1,GCGR,Gulo,UCN2,IL1RN,LECT1,BDNF,Mcpt1,ST6GALNAC2,IL6,VGF,MMP9,NMU		Hematopoiesis	7.36E-04-3.86E-03	SHH,WT1,HTR4,CD3E,POU2F2,IL1RN,CDKN1A,PSTPIP2,BCL11B,IL6,CD3D		Endocrine System Disorders	1.17E-03-4.51E-03	SHH,BTC,CD3E,KLRB1,CTSW,IL6,AGTPBP1,PGR,CFI,LSS,RET,GRAMD2,CR2,GRIK1,TTLL11,ULK4,RHOBTB3,COL2A1,RRM2,MYH7,PTGDS,MET,F10,MPP3,ACTA2,IL1RN,LY6G6C,BAZ1B,TMEM158,CELA1,SPIRE2,HTR4,LEPR,BDNF,CA14,SLC16A13,VWA3B,MPEG1,TMEM247,XCL1,KCNA1,PITPNM2,NMU,HTR2A,GPR83,FREM2,C10orf71,MOXD1,CASKIN1,GRIK3,PSTPIP2,PLAUR,DRD5,NFASC,SLC5A3,CD3D,F9,NTSR2,CDKN1A,GLDC,GJB1,USP25,MMP9			Protein Synthesis	9.19E-04-9.19E-04	UCN2,KCNK3,BDNF,TRH,Mcpt1,IL6,VIP,FGG,CHST8,Gulo,ADCYAP1R1,LECT1,MRAP2,VGF,MMP9,NMU
Organismal Survival	1.36E-03-2.83E-03	CXCL3,Gulo,BTC,IL6,SLC9A1			Behavior	1.55E-03-1.55E-03	EPHA4		Renal and Urological Disease	3.68E-05-1.24E-04	SOCS1,IL1A,MAS1,BDNF,SMAD3,PTGS1,IL6,SLC14A1,IL1RN,OPRK1,CDKN1A,FGF23,CACNB2,TRPV4,CSF2,ADORA2A,MMP9		Renal and Urological System Development and Function	1.12E-04-1.12E-04	MET,SOCS1,SHH,ITGA11,TFAP2B,CDKN1A,GDF15,KDR,MMP9,IL11		Reproductive System Disease	3.94E-04-4.27E-04	NRG1,IL1A,CCNA1,IL1RL1,CDKN1A,GRB7,RRM2,PTGER2,IL6,MMP9		Humoral Immune Response	1.6E-03-1.6E-03	ST6GALNAC2,IL6,PKN1		Amino Acid Metabolism	1.02E-03-3.2E-03	MET,GAST,CD3E,EPHA4,ARG2,IL6,RET,TTK,HTR2A		Lymphoid Tissue Structure and Development	7.36E-04-3.83E-03	WT1,SHH,HTR4,CD3E,PSTPIP2,COL2A1,IL6,BCL11B,CD3D,FGF1,IL1RN,CDKN1A,ST6GALNAC2,CR2		Post-Translational Modification	1.17E-03-2.76E-03	MET,CD3E,GADL1,EPHA4,BAZ1B,IL6,RET,GLDC,SLC18A2,HTR2A			Cell-mediated Immune Response	9.82E-04-2.04E-03	SHH,CD3E,BCL11B,CD3D
Reproductive System Development and Function	1.36E-03-3.73E-03	BTC,IL6			Carbohydrate Metabolism	1.55E-03-2.33E-03	PLAUR,IL6,CSF2		Reproductive System Development and Function	4.92E-05-4.92E-05	IL1A,IL1RN,IL6		Cell-mediated Immune Response	1.41E-04-1.41E-04	CCL20,CYSLTR1		Cellular Compromise	4.09E-04-7.53E-04	SHH,IL1RN,BDNF,LYNX1,PRND,GRIA2,IL6		Amino Acid Metabolism	2.42E-03-2.42E-03	IL1RN,BDNF,IL6,HTR2A		Post-Translational Modification	1.02E-03-1.02E-03	MET,CD3E,EPHA4,IL6,RET,TTK,HTR2A		Renal and Urological Disease	7.36E-04-7.36E-04	WT1,IL1RN		Hair and Skin Development and Function	1.25E-03-4.08E-03	SHH,AQP3,FA2H,REG3G,BDNF,CDKN1A,ARHGAP19,IL6,CLDN6,ITGA7,FGF5			Hematological Disease	9.82E-04-2.1E-03	SHH,CD3E,EPHA4,SLC34A2,IL6,BCL11B,VIP,CD3D,FGG,ADAM8,CLCN5,MET,KCNK1,CDKN1A,CFI,MS4A2,XCL1,RET,CR2
Respiratory System Development and Function	1.36E-03-1.7E-03	IL6			Dental Disease	1.55E-03-1.55E-03	RECQL4		Endocrine System Disorders	6.15E-05-9.85E-05	SOCS1,SELL,MMP3,IL1RL1,SMAD3,PTGS1,ADORA2A,MMP9		Hypersensitivity Response	1.6E-04-1.6E-04	SELL,IL1RL1,CDKN1A,IL6,CSF2,MMP9		Protein Trafficking	4.27E-04-4.27E-04	NRG1,LOC100911216/Pcsk1,IL1A,IL6,PANX1,ADORA2A		Hair and Skin Development and Function	2.53E-03-2.53E-03	PLAUR,CCL20,FGA,ARHGAP8/PRR5-ARHGAP8		Nucleic Acid Metabolism	1.2E-03-3.4E-03	CYP1A1,GCGR,UCN2,HTR4,RRM2,MYH7,IL6,Nppb,GAST,GPR4,AK4,SLC25A27,PTGER2		Hepatic System Development and Function	7.4E-04-3.33E-03	MET,ACTA2,IL1RN,PROC,PLAUR,XCL1,PNPLA3,IL6,MMP9,CR2,MTTP		Auditory and Vestibular System Development and Function	1.97E-03-2.76E-03	LOC102723475,SHH,BDNF			Hematopoiesis	9.82E-04-2.04E-03	RASGRP4,SHH,HTR4,CD3E,CDKN1A,PSTPIP2,BCL11B,IL6,CD3D,NMU
Ophthalmic Disease	2.71E-03-5.08E-03	IL6			Hepatic System Development and Function	1.55E-03-2.33E-03	CXCL3,PLAUR,IL6,CSF2		Reproductive System Disease	6.15E-05-8.48E-05	IL1R2,MPPED2,IL1A,MMP3,PTGS1,PLAUR,IL6,PTGER2,MMP9,IL11		Protein Synthesis	1.65E-04-1.65E-04	SOCS1,SELL,NCF1,UCN2,TRH,KCNE3,IL1RN,TFAP2B,FGF23,IL6,VGF,CSF2,LGALS12,MMP9		Endocrine System Disorders	6.06E-04-1.31E-03	AQP5,IL1A,HTR4,BDNF,KCTD16,KLRB1,GDF15,IL6,SLC22A6,MPEG1,NCF1,CNGB1,IL1RN,CDKN1A,ADRA2C,KIF11,MMP9,PHACTR3		Cell-mediated Immune Response	2.93E-03-2.93E-03	TAL1,CDKN1A		Renal and Urological System Development and Function	1.22E-03-3.39E-03	CHST8,GPR4,GDF15,CDKN1A,CHRNB4,G6PC,CLDN7,RET,VGF,CHRNA3,MMP9		Amino Acid Metabolism	8.57E-04-3.22E-03	IL1RN,ABAT,BDNF,SLC36A2,SLC6A17,IL6,PPARGC1A,HTR2A,GRIK1		Respiratory System Development and Function	2.05E-03-4.41E-03	MET,LHX4,AQP3,SHH,ULK4,CDKN1A,COL2A1,ITGA7,SFTPA1,MMP9			Lymphoid Tissue Structure and Development	9.82E-04-2.04E-03	SHH,CD3E,BCL11B,CD3D
Post-Translational Modification	3.05E-03-3.05E-03	IL6			Hypersensitivity Response	1.55E-03-2.33E-03	IL6,CSF2		Energy Production	1.23E-04-1.23E-04	PTGS1,HPGD		Reproductive System Development and Function	1.68E-04-1.68E-04	IL1A,IL1RN,IL6		Hair and Skin Development and Function	7.37E-04-7.37E-04	SHH,TRH,CDKN1A,IL6,PTGER2,ADORA2A		Cellular Compromise	3.31E-03-3.31E-03	MAG,IL1RN,BDNF,KIF1A,RYR3,RYR1,IL6		Cellular Compromise	1.4E-03-2.81E-03	ALB,KLRB1,MS4A2,PLAUR,UBASH3B,PPM1F,PTGDS,NMU		Renal and Urological System Development and Function	1.44E-03-1.44E-03	CHST8,CDKN1A,VGF		Visual System Development and Function	2.16E-03-2.41E-03	SHH,BARHL2,RLBP1,RDH12,AGTPBP1			Post-Translational Modification	1.46E-03-1.46E-03	GADL1,GLDC
Reproductive System Disease	3.39E-03-3.73E-03	CXCL3,IL6			Post-Translational Modification	1.55E-03-1.55E-03	UBA7		Respiratory System Development and Function	1.23E-04-1.23E-04	IL6,PTGER2						Renal and Urological Disease	9.19E-04-9.19E-04	POU2F2,PLAUR,IL6,ADORA2A,SLC22A6		Protein Synthesis	5.16E-03-5.16E-03	CHST8,GCGR,Gulo,UCN2,IL1RN,LECT1,BDNF,ST6GALNAC2,IL6,VGF,MMP9		Ophthalmic Disease	1.81E-03-1.81E-03	CHRNB4,CHRNA3		Visual System Development and Function	2.03E-03-2.03E-03	RLBP1,RDH5		Carbohydrate Metabolism	2.76E-03-2.76E-03	AQP3,SLC5A3			DNA Replication, Recombination, and Repair	2.04E-03-2.04E-03	TBX1,HTR2A
Free Radical Scavenging	3.73E-03-4.4E-03	CXCL3,IL6			Psychological Disorders	1.55E-03-1.55E-03	IL6														Carbohydrate Metabolism	5.23E-03-5.23E-03	IL1RN,COL2A1		Hematopoiesis	3.16E-03-3.16E-03	HTR4,PSTPIP2,IL6		DNA Replication, Recombination, and Repair	2.07E-03-2.07E-03	MET,WT1,F10,SHH,BTC,IL1RN,BDNF,NPPC,CDKN1A,IL6,PTGDS,FGF1		Organismal Survival	4.56E-03-4.56E-03	SHH,BDNF,PPP1R1B,LEPR,KLRB1,IL6,F9,SLC14A1,IL1RN,CDKN1A,RET,GLDC,ITGA7,MMP9,SFTPA1,GRIK1,CR2
Behavior	4.07E-03-4.27E-03	IL6,SLC9A1			Hair and Skin Development and Function	1.85E-03-2.33E-03	RECQL4,PLAUR,CCL20,IL6,CSF2																		Gene Expression	3.71E-03-3.71E-03	F10,CYP1A1,GAST,ALB,CD3E,UCN2,IL1RN,CDKN1A,MYH7,IL6,PTGER2,TCF23,FGF1		Post-Translational Modification	2.59E-03-2.59E-03	PRKAA2,IL6
DNA Replication, Recombination, and Repair	4.16E-03-4.16E-03	BTC,IL6			Drug Metabolism	2.08E-03-2.33E-03	IL6,CSF2																						Humoral Immune Response	3.16E-03-3.16E-03	ST6GALNAC2,IL6,CR2
Renal and Urological System Development and Function	4.4E-03-4.4E-03	CXCL3			Nucleic Acid Metabolism	2.12E-03-2.12E-03	IL6,CSF2
					Protein Synthesis	2.32E-03-2.32E-03	IL6,CSF2
					Antimicrobial Response	2.33E-03-2.33E-03	IL6
