# Supplementary material for: Ingenuity Pathway Analysis of Gene Expression Profiles in Distal Nerve Stump following Nerve Injury: Insights into Wallerian Degeneration
Source: Front Cell Neurosci. 2016 Dec 6;10:274. doi: 10.3389/fncel.2016.00274 (PMC5138191; doi:10.3389/fncel.2016.00274)
Supplement: Supplementary Table 4 — List of the gene networks at 0.5, 1, 6, 12, and 24 h, 4 days, and 1, 2, 3, and 4 weeks post sciatic nerve transection. [file Table4.xlsx]

## Sheet: networks
© 2000-2015 QIAGEN. All rights reserved.
0.5 hour
ID	Molecules in Network	Score	Focus Molecules	Top Diseases and Functions
1	Akt,APP,AR,BTC,C10orf88,Cg,CXCL3,ERK1/2,FPR,GALE,GMFG,Gulo,HIF1A,IL6,Kng1/Kng1l1,LAX1,MAP2K1/2,Mapk,Mir721,NRTN,P38 MAPK,PGLYRP2,PGLYRP3,PGLYRP4,PI3K (complex),RAB7B,S1PR4,SLC9A1,Stat1/3,STEAP2,Tlr12,TLR2/TLR4,TPSG1,Traj18,ZNF300	21	7	Gastrointestinal Disease, Cell Death and Survival, Cellular Compromise
1 hour
ID	Molecules in Network	Score	Focus Molecules	Top Diseases and Functions
1	AMPK,CCL20,Cg,chemokine,Collagen Alpha1,CSF2,CXCL3,Cxcl3,EPHA4,ERK1/2,Fcer1,GRB7,IgG,Ikb,IL1,IL6,IL23,IL12 (complex),IL12 (family),IL17a dimer,Immunoglobulin,Integrin,Interferon alpha,Jnk,LDL,MAP2K1/2,Mapk,NfkB-RelA,P38 MAPK,PDGF BB,PLAUR,RECQL4,STAT5a/b,Tlr,Tnf (family)	23	9	Cell-To-Cell Signaling and Interaction, Cellular Growth and Proliferation, Hematological System Development and Function
2	AFAP1L2,Akt,APP,BMX,C10orf88,CCL3L1,CD3,CD300LD,Ciap,CLDN15,ERK,Focal adhesion kinase,GP130 dimer,ICAM3,IGSF21,KRAS,LPAR3,MIR17HG,MSLN,NFkB (complex),p85 (pik3r),PDGF-AA,PI3K (complex),RAB7B,Ras,S1PR3,S1PR4,SLC16A13,SRF,TAC4,TGM2,TLR10,TPST1,UBA7,Vegf	11	5	Cell Signaling, Molecular Transport, Vitamin and Mineral Metabolism
3	AARSD1,ANKRD28,ANKRD52,CETN1,CETN2,CETN3,COPA,DUB,F7,FKBP6,HADHA,HIST2H2BE,HSF2,IPO7,IPO9,KRR1,LRPPRC,MCM6,miR-619-3p (miRNAs w/seed ACCUGGA),NUP85,PDCD2,PPM1G,PPP6R1,PPP6R2,PPP6R3,RBCK1,RPN1,SHCBP1,SHPRH,SLC39A7,STAMBPL1,TRIM35,USP44,USP49,YARS2	2	1	Neurological Disease, Cardiovascular Disease, Developmental Disorder
4	ADRA1D,CCNB2,CD3EAP,CENPC,CHGB,CTCFL,CTDSP2,DHX33,EIF3L,FANCL,HEMGN,KCNA3,MNDA,NAGPA,PES1,POLR1B,POLR1E,PPAN,RASL11A,RIBIN,RNA polymerase I,RNASE1,RRN3,SL1,TAF1 (Pol I-specific),TAF1A,TAF1B,TAF1C,TAF1D,UBF dimer,UBTF,VEZF1,VTI1B,ZNF20,ZNF25	2	1	Gene Expression, Cellular Assembly and Organization, Cellular Function and Maintenance
6 hours
ID	Molecules in Network	Score	Focus Molecules	Top Diseases and Functions
1	Adaptor protein 1,C/ebp,Collagen type II,Collagen type III,CXCL3,CXCL6,cyclooxygenase,elastase,ERK1/2,FGG,Fibrin,Fibrinogen,GPIIB-IIIA,Ige,Ikb,IL-17f dimer,IL-1R,IL17a dimer,IL17R,IL1A,IL1R2,IL1RL1,JAM2,lymphotoxin-alpha1-beta2,Mac1,MMP3,MMP8,NfkB-RelA,NfkB1-RelA,Prl8a2,SAA,Saa3,secreted MMP,SERPINB10,UCN2	23	13	Connective Tissue Disorders, Inflammatory Disease, Skeletal and Muscular Disorders
2	26s Proteasome,Alp,ALPP,AMPK,BCL11A,BDNF,Calbindin,Calcineurin protein(s),Calmodulin,CaMKII,CASKIN1,Cyclin A,Cyclin D,Cyclin E,ESRRG,estrogen receptor,FOSL1,GRB7,Hdac,HISTONE,histone deacetylase,Hsp70,Hsp90,NFkB (complex),Nos,Nppb,NRG1,p70 S6k,PDGF BB,PLAUR,Rb,S100G,SHH,TRPV4,VitaminD3-VDR-RXR	23	13	Cellular Movement, Embryonic Development, Nervous System Development and Function
3	APP,CCZ1/CCZ1B,CDC20,CLIC3,CREBBP,ESR1,FAM49A,GRB2,Gulo,HIF1A,HIST1H2AD,KCNH7,KIAA1033,KIAA1468,MB,MESDC2,miR-103-3p (and other miRNAs w/seed GCAGCAU),NEU3,PAK6,PI4K2A,PSTPIP2,RASAL1,REG1A,RHOA,RNF38,RTP4,SEC22C,SEMA3F,SLC6A17,SNX7,SS18L1,TAS2R13,TM4SF20,UBC,VKORC1L1	23	13	Cancer, Organismal Injury and Abnormalities, Reproductive System Disease
4	ADCY,Akt,Alpha 1 antitrypsin,ASGR1,Collagen Alpha1,CSF2,EPHA4,Fc gamma receptor,Fcer1,Fgf,FGF23,Fgfr,Gm-csf,Gs-coupled receptor,HLA-DR,HPGD,IFN Beta,Ifn gamma,IL23,IL12 (complex),JAK,KLRB1,MHC Class I (complex),MMP9,N-cor,NADPH oxidase,PI3K (family),PTGER2,PTGS1,REG3G,SOCS1,Sphk,STAT5a/b,TSH,VGF	21	12	Lipid Metabolism, Molecular Transport, Small Molecule Biochemistry
5	Alpha catenin,ARHGAP8/PRR5-ARHGAP8,caspase,CCL20,CD3,Cofilin,Collagen type I,Creb,ERK,F Actin,FAM83G,Fcgr3,FETUB,FGD4,Focal adhesion kinase,HOMER1,IL1,Integrin,JINK1/2,MAP2K1/2,Mek,Mlc,Mucin,NMU,Notch,PHLDA1,Ras homolog,Rock,SELL,SMAD3,Sos,STEAP2,TCR,Tnf (family),Tnf receptor	19	11	Cellular Movement, Nervous System Development and Function, Hematological System Development and Function
6	Adam22,AIF1,AKT1,CASP1,Cebp,CNGA4,DLG4,DLGAP2,ERAL1,EZH2,FCN1,GIPR,GPR119,IFI27,IFNG,IL26,INSR,KLK10,LAG3,MASP2,MPEG1,MPPED2,NMB,PANX1,PAX6,PCDH15,PI4K2B,Proinsulin,RAMP1,SRF,TAC4,TAF1D,TBXAS1,TRPM4,VTCN1	17	10	Developmental Disorder, Molecular Transport, Protein Trafficking
7	ADRB,AKAP3,CACNB2,Cg,chemokine,Cxcl3,FSH,G protein,G protein alphai,Gpcr,GPR4,Gsk3,Histone h3,HTR4,IKK (complex),Insulin,Lh,Mapk,MAS1,Metalloprotease,NMDA Receptor,OPRK1,p85 (pik3r),PI3K (complex),Pka,Pkc(s),PLC,Rac,Ras,Relaxin,S1PR5,STAT,TCF23,Ubiquitin,Vegf	15	9	Cell Signaling, Nucleic Acid Metabolism, Small Molecule Biochemistry
8	ADORA2A,Ap1,AQP9,calpain,collagen,Collagen type IV,Collagen(s),hemoglobin,Iga,IgG,IgG1,IgG2a,Igm,IL6,IL11,IL12 (family),IL1RN,Immunoglobulin,Interferon alpha,Jnk,LDL,MHC Class II (complex),Mmp,P38 MAPK,PAK3,Pdgf (complex),Pro-inflammatory Cytokine,SAMD9,SLC14A1,Smad2/3,Sod,SRC (family),Tgf beta,Tlr,trypsin	13	8	Inflammatory Response, Drug Metabolism, Small Molecule Biochemistry
9	ACP5,ATAD2,CAK,CDKN1A,CHRNA1,CHRNA3,CHRND,CHRNE,Cyclin A/Cdk2,DIO1,ELP2,FGFR2,Flg,GALR2,GRPR,HDAC10,HIRA,Histone h4,KMT2B,mir-373,MYF6,MYOG,Pde4,Pga5,PHOX2A,POLD2,PTH2R,PTHLH,RAMP3,RNA polymerase II,S100G,TRPV6,TTC25,ZBTB48,ZBTB7C	9	6	Developmental Disorder, Hereditary Disorder, Immunological Disease
12 hours
1	ACVR1C,ARHGAP8/PRR5-ARHGAP8,ASGR1,CBLC,EPHA4,ERK,Fcer1,FETUB,Fgf,FGF23,FOSL1,Gi-coupled receptor,IgG2a,Integrin,JINK1/2,KDR,MAP2K1/2,Mapk,MAPK4,Mek,MET,NPTX1,PDGF BB,PHLDA1,PI3K (family),PLC gamma,Rap1,Ras,SELL,Shc,Sos,TGFBR,TRH,TSH,UNC5C	27	16	Cellular Movement, Cardiovascular System Development and Function, Cancer
2	Akt,Alpha 1 antitrypsin,BMF,CAMP,CCL20,Cdc2,CSF3R,CXCL3,Cyclin A,Cyclin D,Cyclin E,E2f,GDF15,Growth hormone,HDL,Ikb,IL23,IL17a dimer,IL17R,LDL,N-Cadherin,NfkB-RelA,Nppb,OSBPL6,PANX1,Par,Rb,RRM2,S100A8,SAA,Saa3,Tnf receptor,VGF,Wnt,WNT16	23	14	Cell-To-Cell Signaling and Interaction, Hematological System Development and Function, Immune Cell Trafficking
3	ACVR1C,AIF1,AKT1,ATPAF1,BMP3,CEMIP,COLGALT2,ERAL1,FCN1,G6PC3,Gm-Csf Receptor,GRIK3,KIAA1033,KLHDC8A,MAN2A1,MAN2A2,MFSD2A,miR-128-3p (and other miRNAs w/seed CACAGUG),miR-27a-3p (and other miRNAs w/seed UCACAGU),MMD,NDUFS4,NRK,PLPPR5,POGLUT1,RAB20,Relaxin,SAMD12,SLC10A1,SLC6A17,SOWAHA,STAT5A,TMEM30B,TMEM9B,TROVE2,ZC3H12D	23	14	Reproductive System Development and Function, Respiratory System Development and Function, Cellular Development
4	ACPP,Actin,ADRB,AJAP1,Alpha catenin,caspase,CD3,CDKN1A,Cg,Cofilin,Creb,cytochrome C,F Actin,Focal adhesion kinase,GRIA2,Hdac,Histone h3,Histone h4,Hsp70,Hsp90,KCNE3,MMP9,Notch,NRG1,P38 MAPK,PHACTR3,PI3K (complex),PRKACB,PRR15L,Ras homolog,RHOV,RNA polymerase II,STEAP2,TCR,TFAP2B	21	13	Cancer, Organismal Injury and Abnormalities, Cell-To-Cell Signaling and Interaction
5	26s Proteasome,ADORA2A,ADRA2C,Alp,AMPK,Beta Arrestin,chemokine,CYSLTR1,G protein,G protein alphai,Gpcr,GPR4,Gsk3,hemoglobin,HISTONE,HTR4,HTR2A,HTR2B,IKK (complex),IL1,IL6,LTB4R,Metalloprotease,Mmp,MSX2,OPRK1,p85 (pik3r),PLC,PTGER2,Rac,Relaxin,S1PR5,serotonin receptor,STAT,Ubiquitin	21	13	Immunological Disease, Cardiovascular System Development and Function, Organismal Development
6	AFAP1L2,AGTPBP1,Alpha tubulin,APP,ARNT2,CAMK2D,EPHA4,FAM171B,FAM83G,FAP,GRIA,GTPase,HBS1L,IFNGR2,JPH3,KCNIP4,KCNIP4-IT1,KLRB1,LACRT,LYN,MCM3AP,miR-145-5p (and other miRNAs w/seed UCCAGUU),NAALAD2,NGEF,PRUNE2,PSTPIP2,RAPGEFL1,RASAL1,RHBDD1,RNF180,ROPN1L,RSPH3,SLIT2,SMAD3,THSD4	21	13	Cell-To-Cell Signaling and Interaction, Small Molecule Biochemistry, Cancer
7	Adaptor protein 1,BCL3,Collagen type I,Collagen type II,Collagen type III,Collagen type IV,Collagen(s),Ctbp,cyclooxygenase,elastase,ERK1/2,Fc gamma receptor,Fibrin,Fibrinogen,FKHR,GPIIB-IIIA,IL-17f dimer,IL-1R,IL1A,IL1R2,IL1RL1,ITGA11,Laminin,lymphotoxin-alpha1-beta2,Mac1,MMP3,MMP8,NfkB1-RelA,PDGF-AA,PLAUR,secreted MMP,SERPINB10,Sphk,TNN,UCN2	17	11	Dermatological Diseases and Conditions, Inflammatory Disease, Ophthalmic Disease
8	ADGRF5,AQP4,BCL11A,Calmodulin,Ck2,CLDN6,Cng Channel,CNGA2,CNGA4,CNGB1,CSH1/CSH2,CTNNB1,CYSLTR1,DNAJC17,Fetal Hemoglobin,FGF16,FGF23,FSH,GPR4,GRI,HCRTR1,HOXB7,HTT,Il8r,KISS1R,LMNA,LPAR3,MPEG1,Pkc(s),PRICKLE2,PTH1R,Relaxin,SSUH2,Vegf,VGF	17	11	Nervous System Development and Function, Cell Morphology, Cellular Compromise
9	ABCD2,ACTA2,ADCY,ALT,Ap1,AQP9,CaMKII,Collagen Alpha1,estrogen receptor,Gs-coupled receptor,IL1RN,Insulin,Jnk,JPH3,LGALS12,Lh,N-cor,NADPH oxidase,NCF1,NFAT (complex),Nos,Nr1h,p70 S6k,Pdgf (complex),Pka,Proinsulin,PTPase,Rxr,SAMD9,SHH,Sod,SRC (family),TMEM27,trypsin,VitaminD3-VDR-RXR	15	10	Connective Tissue Development and Function, Tissue Morphology, Endocrine System Disorders
10	CHSY3,coagulation factor,Cxcl3,DPP6,EIF2AK2,ELAVL1,FCGR1B,GMFG,GZMM,Icam,IDO2,IL26,IL1/IL6/TNF,IL1B,KATNAL1,KCNH8,LILRA2,LILRA3,LILRA5,MEX3A,miR-202-3p (and other miRNAs w/seed GAGGUAU),MPPED2,NLRC3,PCDH15,peroxidase,PEX11A,PRNP,RNF38,SERPIND1,SLC5A2,SPON2,SRF,Tlr12,TM4SF20,TNF	15	10	Small Molecule Biochemistry, Cell Death and Survival, Cardiovascular System Development and Function
11	ANKEF1,CD48,CDYL,CLEC3B,DMRT2,Elf5,ERBB2,FAP,FAS,Fascin,FSTL4,GATA4,Hnrnpa1,IGFBP6,KDM1A,KNDC1,LUM,MLC1,MYBBP1A,MYC,NGF,NTNG1,P2RX2,P2RX3,PLET1,PRPH,S100A12,SPATA5L1,SPRR1A,Sprr2d,ST3GAL4,TAF1A,TAF1B,TAF1C,TAF1D	15	10	Cardiovascular Disease, Cardiovascular System Development and Function, Nervous System Development and Function
12	collagen,CSF2,Fcgr3,Gm-csf,GMEB2,HLA-DR,Ifn,IFN Beta,Ifn gamma,IFN type 1,IFNA4,Iga,Ige,IgG,IgG1,Igg3,Igm,IL11,IL12 (complex),IL12 (family),Immunoglobulin,Interferon alpha,JAK,KLRB1,LOC100911216/Pcsk1,MHC Class I (complex),MHC Class II (complex),NFkB (complex),Pro-inflammatory Cytokine,REG3G,SOCS1,STAT5a/b,Tgf beta,Tlr,Tnf (family)	11	8	Cellular Development, Cellular Growth and Proliferation, Hematological System Development and Function
13	ADORA1,BCR,BRD2,CDC25C,CDKL4,CHD4,DNAJB6,DSC1,ENO2,HMCN2,HSP90AA1,IL11,KRT1,KRT2,KRT4,KRT5,KRT8,KRT9,KRT14,KRT16,KRT17,KRT6A,KRT6B,miR-361-3p (miRNAs w/seed CCCCCAG),PASK,PI4K2A,PIM2,PLEC,PRRT2,QRSL1,RCHY1,SAP30,SIM2,TGFB1I1,UBASH3B	8	6	Dermatological Diseases and Conditions, Developmental Disorder, Organismal Injury and Abnormalities
14	Ceacam3,PLG	2	1	Cancer, Cardiovascular System Development and Function, Cell Cycle
15	RD3L,WRAP73	2	1	Cancer, Gastrointestinal Disease, Hepatic System Disease
16	galactoside 2-alpha-L-fucosyltransferase,Sec1	2	1	Post-Translational Modification
17	glucuronosyltransferase,Large	2	1
18	ATP5O,CDK9,T2	2	1	Nucleic Acid Metabolism, Small Molecule Biochemistry, Amino Acid Metabolism
24 hours
ID	Molecules in Network	Score	Focus Molecules	Top Diseases and Functions
1	ADCY,ADRB,Akt,Ampa Receptor,AQP5,BDNF,Calcineurin protein(s),calpain,CaMKII,CCNA1,CHGB,CNIH2,Collagen Alpha1,Creb,Cyclin A,Cyclin E,E2f,FKHR,GDF15,GRIA2,GRIP1,Gs-coupled receptor,JPH3,KLRB1,L-type Calcium Channel,MAP2K1/2,N-Cadherin,Nppb,PLAUR,Rb,RRM2,TRH,TSH,TTK,VGF	29	16	Behavior, Cell-To-Cell Signaling and Interaction, Nervous System Development and Function
2	ADORA2A,ADRA2C,ARHGEF4,ATP2B3,Calmodulin,chemokine,Cxcl3,GMEB2,Gpcr,GRM2,Gsk3,GTPase,HISTONE,HTR4,IgG,IgG1,IL12 (family),Jnk,KIF11,LHX2,LRRTM1,Metalloprotease,Mmp,MYO9B,NMDA Receptor,Pka,PLC,PTGER2,Ras,RASIP1,Relaxin,S1PR5,Sod,SRC (family),Tnf (family)	27	15	Cell Signaling, Cell-To-Cell Signaling and Interaction, Nervous System Development and Function
3	ACSBG1,APBA2,APP,ASGR1,C11orf63,C1S,CCZ1/CCZ1B,COL14A1,DHX16,DHX38,DPM1,EBP,ECD,FETUB,HIST1H2AD,HNF4A,IGF1R,KCTD16,MYC,NAT8,NAT8B,NDUFS4,NECAB3,PPAN,PRND,PRNP,RBM42,REG1A,SLC22A6,SMPX,SNRNP40,TAF1D,TTC25,YWHAZ,ZNF300	25	14	Neurological Disease, Organismal Injury and Abnormalities, Cellular Function and Maintenance
4	ANKRD42,ANKRD52,C10orf53,DDIAS,ESR1,IL1RAPL1,miR-103-3p (and other miRNAs w/seed GCAGCAU),miR-125b-5p (and other miRNAs w/seed CCCUGAG),miR-148a-3p (and other miRNAs w/seed CAGUGCA),miR-291a-3p (and other miRNAs w/seed AAGUGCU),miR-486-3p (and other miRNAs w/seed GGGGCAG),MPEG1,MYD88,P2RX2,P2RX5,P2X Receptor,PRRT2,PSTPIP2,RNF38,RNF165,RSPO3,SHROOM1,SLC14A1,SLC16A3,SLC6A17,Slco1a1,SS18L1,Tlr11,Tlr…	25	14	Cancer, Organismal Injury and Abnormalities, Tissue Development
5	Adaptor protein 1,Alpha 1 antitrypsin,ALT,atypical protein kinase C,CCL20,Collagen type II,Collagen(s),elastase,ERK1/2,Fc gamma receptor,Fibrin,Fibrinogen,Gm-csf,Growth hormone,Ige,Ikb,IL1,IL23,IL-1R,IL17a dimer,IL1A,IL1RL1,IL1RN,LDL,MMP8,MMP9,PANX1,SAA,Saa3,SERPINB10,SFTPA1,Sphk,Tnf receptor,trypsin,UCN2	18	11	Dermatological Diseases and Conditions, Ophthalmic Disease, Organismal Injury and Abnormalities
6	Alp,Ap1,BCL11A,CASKIN1,CD8A,ESRRG,GRB7,Hsp70,IFN Beta,Ifnar,Igm,IL11,IL12 (complex),Immunoglobulin,Interferon alpha,JAK,KCNE3,LOC100911216/Pcsk1,LYNX1,Mek,mGluR,NADPH oxidase,NCF1,NFkB (complex),nicotinic acetylcholine receptor,Nos,p70 S6k,PI3K (complex),PI3K (family),POU2F2,Pro-inflammatory Cytokine,Ptk,STAT,Tgf beta,Tlr	18	11	Cardiovascular System Development and Function, Cell Morphology, Hematological Disease
7	Actin,Alpha catenin,AMPK,ARHGAP8/PRR5-ARHGAP8,BRSK2,caspase,CD3,Cofilin,Collagen type I,ERK,estrogen receptor,F Actin,Focal adhesion kinase,G protein alphai,hemoglobin,Hsp90,Integrin,Mapk,MAPK4,Mlc,NMU,NRG1,PDGF BB,PDXP,PHACTR3,Pkc(s),Proinsulin,Rac,Ras homolog,SHH,SLC14A2,SPTBN4,STAT5a/b,STEAP2,TCR	18	11	Cellular Development, Cellular Growth and Proliferation, Nervous System Development and Function
8	26s Proteasome,7S NGF,AURK,CD300LD,CDKN1A,Cg,Ck2,Cng Channel,CNGB1,CRTAC1,E2F1-HDAC-Rb,ELP2,FSH,GMFG,Hdac,Histone h3,Histone h4,IL6,IL17B,IL17RC,Insulin,LETMD1,Lh,LPAR3,mir-373,N-cor,P38 MAPK,PRLH,RNA polymerase II,SLC14A1,SLC5A2,TCF23,TPST1,UCN2,Vegf	12	8	Digestive System Development and Function, Cell Cycle, Cellular Development
9	ADCYAP1,ADGRE5,ARFIP1,B3GALNT2,CBLN2,CENPE,CHGB,CLASP2,CPEB1,DESI2,DNAH7,FAM43A,GSKIP,HAPLN1,LAMA1,LXN,MAN1A1,MAPK1,MEX3A,miR-19b-3p (and other miRNAs w/seed GUGCAAA),miR-320b (and other miRNAs w/seed AAAGCUG),miR-516a-5p (miRNAs w/seed UCUCGAG),NPY1R,ORM1,PDE5A,PDX1,PLA2G10,PLPPR1,PXDN,SCG2,SEZ6L,SHTN1,SLC22A3,XKR4,ZFP91	12	8	Cellular Development, Connective Tissue Development and Function, Tissue Development
10	Ceacam3,PLG	2	1	Cancer, Cardiovascular System Development and Function, Cell Cycle
11	CHD4,HMCN2	2	1	Cellular Function and Maintenance, Nervous System Development and Function, Hair and Skin Development and Function
12	RD3L,WRAP73	2	1	Cancer, Gastrointestinal Disease, Hepatic System Disease
13	AGT,Pcdh10	2	1	Cardiovascular Disease, Cardiovascular System Development and Function, Cell Cycle
14	galactoside 2-alpha-L-fucosyltransferase,Sec1	2	1	Post-Translational Modification
15	ASZ1,DAZL,miR-1193 (miRNAs w/seed GGAUGGU),miR-486-5p (and other miRNAs w/seed CCUGUAC),TSG101	2	1	Infectious Diseases, Cell Cycle, Cellular Assembly and Organization
4 days
ID	Molecules in Network	Score	Focus Molecules	Top Diseases and Functions
1	Akt,ANXA9,BDNF,CALB1,Calbindin,Calcineurin protein(s),CaMKII,Cdc2,Cyclin A,Cyclin D,Cyclin E,E2f,estrogen receptor,Hdac,KLRB1,LHX2,MAG,Mlc,MYBL2,MYH3,MYH7,MYL6B,Myosin,N-cor,Nppb,PDGF BB,PDLIM5,Rb,ROBO3,RRM2,RYR1,RYR3,serotonin receptor,TTK,VGF	32	18	Skeletal and Muscular System Development and Function, Developmental Disorder, Neurological Disease
2	4930486L24Rik,ADCY,ADGRB1,ADRB,ARHGAP8/PRR5-ARHGAP8,ARHGEF4,CALCR,Clathrin,CRHR1,EPHA4,ERK,G protein alphai,G protein beta gamma,GCGR,GNB3,Gpcr,GPR83,Gs-coupled receptor,GTPase,HTR4,HTR2A,NMDA Receptor,PEX5L,PLC,PLC gamma,Proinsulin,PTGER2,Ras,Ras homolog,RASGEF1A,REM2,S1PR5,STAT,TROAP,voltage-gated calcium channel	32	18	Cell Signaling, Nucleic Acid Metabolism, Small Molecule Biochemistry
3	BPIFA2,CACHD1,CCND1,CREB1,CYP1B1,CYP2C9,DEPDC1,ENHO,EZH2,FAM20C,GLTSCR1L,HAPLN2,IGSF3,KAZN,KLF7,KLHL31,MALAT1,MAST4,mir-203,miR-137-3p (and other miRNAs w/seed UAUUGCU),miR-182-5p (and other miRNAs w/seed UUGGCAA),miR-203a-3p (and other miRNAs w/seed UGAAAUG),PBLD,PDLIM3,RBM44,RNF152,RYR3,SH3BGRL2,SLC17A6,SLC6A17,TAF1C,TAF1D,TWISTNB,USP30,XKR4	28	16	Cell Cycle, Cancer, Organismal Injury and Abnormalities
4	Alp,BTC,calpain,CELA1,CLDN15,COL23A1,COL2A1,collagen,Collagen Alpha1,Collagen type I,Collagen type II,Collagen type IV,Collagen(s),elastase,ERK1/2,Fc gamma receptor,FGA,Fgf,FGF5,Fibrin,Fibrinogen,GDF15,GPIIB-IIIA,Growth hormone,Hmga2,IL-1R,Integrin,LECT1,Mmp,MMP9,PLAUR,PROC,SLC9A3,Tgf beta,UCN2	25	15	Connective Tissue Development and Function, Skeletal and Muscular System Development and Function, Tissue Development
5	ACSBG1,ACSL,AMY2B,APP,ASGR1,C1QTNF4,C4orf22,CENPB,CHODL,CIDEA,FOS,ICAM3,IL26,LIN7A,MARCH11,Mcpt4 (includes others),NR3C1,PCDH15,PPARG,RNF38,RSPH10B/RSPH10B2,SERPINA3,SLC16A13,SLC27A3,SMAD3,SOSTDC1,SRF,ST6GALNAC2,ST8SIA5,TBXAS1,TGM2,Tgtp1/Tgtp2,THSD4,TIPARP,VGF	23	14	Organismal Injury and Abnormalities, Cardiovascular System Development and Function, Organismal Development
6	ADGRB1,ART1,ATM/ATR,cAMP-Gef,CHEK1,CNIH2,FAM163B,GINS1,Gulo,MCM6,mir-322,miR-16-5p (and other miRNAs w/seed AGCAGCA),miR-185-5p (and other miRNAs w/seed GGAGAGA),miR-4640-5p (and other miRNAs w/seed GGGCCAG),MMS22L,OMG,PCBP4,PDE6A,PDE6B,PLC,RHOA,S1PR4,SH3BGRL2,SPIN2A/SPIN2B,SPIRE2,ST8SIA2,SUPT16H,TM4SF20,TMEM130,TP53,UNG,USP49,VEPH1,XPNPEP1,YRDC	23	14	Cell Cycle, Cellular Development, Cellular Growth and Proliferation
7	ATF4,CLDN6,coagulation factor,CRYBB1,Cyp2g1,DDIAS,ERBB2,FCGR1B,GDPD3,gelatinase,GMFG,GSTP1,Icam,IL1/IL6/TNF,IL17B,IL1B,KLRB1,LILRA2,LILRA3,LILRA5,MEX3A,miR-216a-5p (miRNAs w/seed AAUCUCA),MPEG1,peroxidase,PSTPIP2,SLC14A1,SLC5A2,Slco1a4,SP1,TEKT3,Tlr12,TNF,TRAF2,TTC9B,ZNF653	21	13	Amino Acid Metabolism, Cell-To-Cell Signaling and Interaction, Connective Tissue Disorders
8	Ap1,Apoc1,Ccl9,CCL20,chemokine,Cxcl3,Fcer1,FOXA3,FOXF1,HDL,Ifn,IFN Beta,Ifn gamma,Igm,IL1,IL12 (complex),IL1RN,Interferon alpha,JAK,LDL,LOC100911216/Pcsk1,Mek,MHC Class II (complex),NFkB (complex),Nos,Notch,PANX1,PEPCK,PI3K (family),POU2F2,Pro-inflammatory Cytokine,SAMD9,Tnf (family),Tnf receptor,XCL1	19	12	Hematological System Development and Function, Inflammatory Response, Tissue Morphology
9	26s Proteasome,Actin,ADD2,AMPK,caspase,CDKN1A,DAB1,F Actin,FGD4,hemoglobin,Hsp27,Hsp90,HSPB3,Ige,IgG,IgG1,Immunoglobulin,Insulin,Jnk,LRP,MAP2K1/2,Marcks,MET,Pkc(s),PKN1,PP2A,SLC25A27,Sod,Sos,SRC (family),STAT5a/b,TNN,TSH,Ubiquitin,UBQLN2	17	11	Cell Signaling, Post-Translational Modification, Cancer
10	Calmodulin,CD3,Cg,CHST8,Ck2,Creb,eIF2B,Focal adhesion kinase,FSH,Gsk3,Histone h3,Histone h4,ICAM5,IL6,KIF11,KIF1A,Lh,Mapk,P38 MAPK,p85 (pik3r),PI3K (complex),Pka,Ppfia4,PPP1R1B,PRKACB,Rac,RNA polymerase II,SLC14A1,TAL1,TCF23,TCR,TMEM158,TPST1,Vegf,voltage-gated potassium channel	17	11	Cancer, Organismal Injury and Abnormalities, Cellular Development
11	KCNB1,KCNG2	2	1	Molecular Transport, Hereditary Disorder, Neurological Disease
12	galactoside 2-alpha-L-fucosyltransferase,Sec1	2	1	Post-Translational Modification
13	CAND1,SPATA21,TAF7L	2	1	Organismal Injury and Abnormalities, Reproductive System Disease, Cell Morphology
14	ACSM2A,butyrate-CoA ligase,LHX1	2	1	Cell Death and Survival, Cellular Movement, Nervous System Development and Function
15	CFAP100,KDM1A,SUV39H1,SUV39H2	2	1	Cell Morphology, Cellular Assembly and Organization, Cellular Development
1 week
ID	Molecules in Network	Score	Focus Molecules	Top Diseases and Functions
1	Akt,ALB,Alp,ALPP,ANXA9,BDNF,calpain,CHRNA3,CHRNB4,Collagen Alpha1,Cyclin A,Cyclin E,E2f,EPHA4,FGF1,FGF5,Fibrinogen,LECT1,LHX2,MAG,MAL,Mcpt1,nicotinic acetylcholine receptor,NRG (family),PLC gamma,PSTPIP2,PTGDS,Rb,ROBO3,RRM2,RYR2,serotonin receptor,SHBG,TTK,VGF	40	22	Organ Development, Nervous System Development and Function, Cardiovascular Disease
2	ADAM8,Alpha catenin,ALT,ANK2,BMP15,BTC,C/ebp,Calbindin,CELA1,cldn,CLDN6,CLDN7,CLDN15,COL2A1,collagen,Collagen type I,Collagen type II,Collagen type IV,Collagen(s),elastase,ERK1/2,Fc gamma receptor,Fgf,Fibrin,GDF15,Growth hormone,Integrin,Mmp,MMP9,MMP12,NMU,POPDC2,RCOR2,S100G,UCN2	28	17	Connective Tissue Development and Function, Skeletal and Muscular System Development and Function, Tissue Development
3	ADCY,ADRB,ARG2,BCAS1,CACNA1C,Calcineurin protein(s),CaMKII,Cofilin,Creb,ERK,GRI,GRIA4,GRIK1,GRIK3,IgG2a,JAK,KLRB1,LIN7A,LSS,MAP2K1/2,MAPK4,MARCH11,MEF2,Mek,MET,Mlc,Notch,PDGF BB,PEX5L,Pka catalytic subunit,PLAUR,PP2A,Proinsulin,RET,UBQLN2	26	16	Cancer, Organismal Injury and Abnormalities, Gastrointestinal Disease
4	AFAP1L2,AKT1,APOA1,Apoc1,CD99,CES1,CHRNA3,CHRNB4,CRYBB1,CYP2J2,ERBB2,FAM163B,Fascin,FBP2,GINS1,IWS1,KAZN,KISS1R,MEX3A,miR-185-5p (and other miRNAs w/seed GGAGAGA),miR-203a-3p (and other miRNAs w/seed UGAAAUG),miR-4640-5p (and other miRNAs w/seed GGGCCAG),PKC alpha/beta,PNMA1,PSMC5,SIGLEC1,SLC25A48,SLC7A14,SP1,SPIRE2,SRC,TTC9B,UBASH3B,USP49,VWA3B	26	16	Organ Morphology, Organismal Development, Renal and Urological System Development and Function
5	Ccl9,CD3E,CD8A,DNTTIP1,F10,Fcer1,Fcgr3,Gm-csf,GOT,HDL,Ifn,Ifn gamma,IFNA4,Ifnar,Iga,Ige,IL-1R,IL12 (complex),IL1RN,LOC100911216/Pcsk1,MBL2,MHC Class II (complex),MS4A2,Nfat (family),NFkB (complex),Nos,PI3K (family),PSME1,SAMD9,ST6GALNAC2,Tgf beta,Tnf (family),Tnf receptor,TRAF1,XCL1	24	15	Hematological System Development and Function, Tissue Morphology, Cellular Development
6	ACSBG1,AK4,APP,C4orf22,CALM1 (includes others),DCDC2,FGF16,FGFR2,GADL1,GTPase,HK3,HTR2A,INAFM1,miR-137-3p (and other miRNAs w/seed UAUUGCU),N-type Calcium Channel,NECAB3,NGEF,PDE1A,Pga5,RASAL1,RASGEF1A,REM2,RLBP1,Ryr,RYR3,SLC16A13,SPATA21,TAF7L,TGM2,ULK4,USP6,USP30,USP48,voltage-gated calcium channel,WDR45B	24	15	Cell-To-Cell Signaling and Interaction, Cellular Growth and Proliferation, Nervous System Development and Function
7	12 lipoxygenase,ACSM2A,C1QTNF4,DDIAS,DNAI1,DNASE1L3,DNTTIP1,EGF,EPB41L4B,gelatinase,GRAMD2,Gulo,Igha,LAMC3,LAMP3,LHX1,MCOLN2,Mcpt4 (includes others),miR-30c-5p (and other miRNAs w/seed GUAAACA),miR-331-3p (miRNAs w/seed CCCCUGG),NR3C1,PNMAL2,SBF1,SERPINA3,SLC2A5,SLC9A3,SPINK1,TBC1D8,Tgtp1/Tgtp2,Timp,TMEM229A,TNF,TREM1,UGT2B28,UMOD	22	14	Cellular Function and Maintenance, Molecular Transport, Cell Death and Survival
8	AARD,CASKIN1,CDK2-CyclinE,CES2,CFAP100,CNIH2,COL14A1,DNTTIP1,FA2H,KDM1A,LRTM2,METTL21C,miR-1207-5p (and other miRNAs w/seed GGCAGGG),miR-29b-3p (and other miRNAs w/seed AGCACCA),miR-361-3p (miRNAs w/seed CCCCCAG),MYC,MYT1L,Npm,NPM1,PPAN,RHBDD1,RPL36AL,SLC6A17,SMARCA4,SPATA20,ST6GALNAC4,SYCE2,SYCE3,TAF1A,TAF1C,TAF1D,THSD4,TP53,TPK1,VASN	22	14	Gene Expression, Cell Cycle, Connective Tissue Development and Function
9	Ap1,chemokine,Cxcl3,FGD4,Focal adhesion kinase,FZD5,GAST,GCGR,Gpcr,GPR4,GPR83,Gsk3,HTR4,HTR2A,Jnk,Metalloprotease,NADPH oxidase,NKX2-2,p85 (pik3r),Pdgf (complex),PI3K (complex),Pka,PLC,Pro-inflammatory Cytokine,PTGER2,Rac,Ras,Ras homolog,Relaxin,S1PR5,SRC (family),STAT,TNN,TSH,tyrosine kinase	20	13	Cell Signaling, Nucleic Acid Metabolism, Small Molecule Biochemistry
10	Actin,BTC,Calmodulin,caspase,CD3,Cg,CHST8,Ck2,CRTAC1,CTSW,eIF2B,EPHX4,FSH,Histone h3,ICAM5,KCNN1,Kcnn2,KCNQ2,KISS1R,Lh,Mapk,mGLUR Group I,MIP1,MOV10L1,MOXD1,MYH7,MYOM2,Nppb,P38 MAPK,Pkc(s),PPM1F,TCF23,TCR,TPST1,Vegf	20	13	Embryonic Development, Tissue Morphology, Molecular Transport
11	ADCYAP1R1,CBR4,DPP6,EGR2,ELAVL1,ELAVL4,EPB41L4B,FOS,FOXC1,GLRA1,GSE1,KCNA1,KCNA3,KCNA4,KCNAB1,KCNK1,miR-1470 (miRNAs w/seed CCCUCCG),miR-181a-5p (and other miRNAs w/seed ACAUUCA),MPEG1,NKAIN2,OSBPL3,PI4K2B,PTGER1,RNF38,SENP1,SEPN1,SEPT3,SEPT11,ST8SIA5,TMEM196,TMEM241,TMEM9B,TTI2,UBE3C,ZNF746	20	13	Molecular Transport, Inflammatory Disease, Neurological Disease
12	26s Proteasome,AMPK,CDKN1A,CYP1A1,estrogen receptor,G6PC,Hdac,hemoglobin,HISTONE,Histone h4,Hsp70,Hsp90,IFN Beta,IFN type 1,IgG,IgG1,Igm,IL1,IL6,Immunoglobulin,Insulin,Interferon alpha,KIF11,LDL,MYL6B,N-cor,Nr1h,PANX1,RNA polymerase II,SBF1,SLC14A1,SLC25A27,Sod,STAT5a/b,TRIM9	16	11	Cancer, Organismal Injury and Abnormalities, Digestive System Development and Function
13	ITK,Klrb1f	2	1	Cell-mediated Immune Response, Cellular Function and Maintenance, Cellular Movement
14	galactoside 2-alpha-L-fucosyltransferase,Sec1	2	1	Post-Translational Modification
2 weeks
ID	Molecules in Network	Score	Focus Molecules	Top Diseases and Functions
1	ADCY,BCAS1,BCL11B,CACNA1S,Cg,CHST8,cldn,CLDN6,CLDN7,CLDN15,CLDN19,Creb,EPHX4,FSH,GRIK1,GRIK3,Gsk3,Histone h3,IL6,Insulin,Lh,Marcks,MOXD1,NRP2,Pka,Pkc(s),PRRT4,RDH5,RLBP1,SLC14A1,SLC25A27,TCF23,TSH,Vegf,WT1	40	22	Developmental Disorder, Hereditary Disorder, Ophthalmic Disease
2	Akt,AQP5,BDNF,BTC,C/ebp,Calbindin,calpain,CDH8,CDK5R2,Cyclin A,Cyclin E,E2f,ELOVL6,estrogen receptor,LHX2,MAG,MAL,N-cor,NFASC,Nr1h,NRG4,PNRC1,PSTPIP2,PTGDS,Rb,ROBO3,RRM2,Rxr,S100G,serotonin receptor,SHBG,SLC17A6,TTK,VGF,VitaminD3-VDR-RXR	37	21	Behavior, Cellular Function and Maintenance, Nervous System Development and Function
3	26s Proteasome,ACVR1C,ADRB,AKAP1,Alpha tubulin,AMPK,ARHGAP8/PRR5-ARHGAP8,BRSK2,Calcineurin protein(s),CaMKII,cytochrome C,DCDC2,ERK,Hdac,HMG CoA synthase,HMGCS2,Hsp70,KCNJ11,LSS,MEF2,Mlc,MYH6,MYH7,Nos,Nppb,PEX5L,PP2A,PPARGC1A,PPP1R17,PRKAA,PRKAA2,Proinsulin,SH3GL2,ST8SIA5,TGFBR	28	17	Cellular Assembly and Organization, Energy Production, Nucleic Acid Metabolism
4	ACAC,ACTA2,Alp,ASB12,chymotrypsin,COL12A1,COL20A1,COL2A1,collagen,Collagen Alpha1,Collagen type I,Collagen type II,Collagen type IV,Collagen(s),CR2,EPS8L1,ERK1/2,F10,Fc gamma receptor,FGG,Fibrin,GJB1,GPIIB-IIIA,Hsp27,LECT1,Na+,K+ -ATPase,NPPC,Pdgf (complex),PDGF-AA,PLAUR,PROC,RIT2,SYK/ZAP,Tgf beta,UCN2	26	16	Cell-To-Cell Signaling and Interaction, Embryonic Development, Dermatological Diseases and Conditions
5	CASKIN1,CDC14B,CDH8,CREB1,ELAVL4,FA2H,GAD2,GTPase,HTR2A,HTR2C,KCNA1,LIN7C,MARCH11,MEX3A,miR-124-3p (and other miRNAs w/seed AAGGCAC),miR-181a-5p (and other miRNAs w/seed ACAUUCA),miR-23a-3p (and other miRNAs w/seed UCACAUU),NAP1L5,NEURL1B,NKAIN2,RASGEF1A,REM2,RRP15,RYR3,SEZ6L,SLC36A2,TBC1D9,TMBIM1,TMEM196,USP6,USP30,USP48,USP49,VSNL1,ZNF81	26	16	Neurological Disease, Psychological Disorders, Carbohydrate Metabolism
6	ACTL6B,AGAP3,APP,C4orf22,CAND1,COL14A1,CPEB3,FRYL,HIST1H2AM,MC3R,MC5R,miR-27a-3p (and other miRNAs w/seed UCACAGU),miR-4436b-3p (and other miRNAs w/seed AGGGCAG),miR-4640-5p (and other miRNAs w/seed GGGCCAG),MORN5,MRAP,MRAP2,PPAN,RNF207,RPL37A,RRP15,SEL1L3,SF3B6,SLC16A13,SLC6A17,SMARCA4,SMARCB1,SPATA21,SPIRE2,TAF1D,TGM2,THSD4,TMA16,ULK4,YWHAB	26	16	Cell Cycle, Nervous System Development and Function, Embryonic Development
7	ALT,Ap1,CD3D,CD3E,CELA1,elastase,Fcgr3,Fgf,FGF1,FGF5,Fibrinogen,GALNT13,Gm-csf,HDL,Hedgehog,Ifn gamma,IgG1,IL1,IL-1R,IL12 (complex),IL1RN,LDL,LOC100911216/Pcsk1,Mcpt1,Mek,Mmp,MMP9,MTTP,NFkB (complex),Notch,PLC gamma,POU2F2,Pro-inflammatory Cytokine,SLC9A3,XCL1	22	14	Gastrointestinal Disease, Cell Morphology, Cellular Function and Maintenance
8	ALG13,ARVCF,AUTS2,C1QTNF4,CACHD1,Cyp2c11l,DRP2,ELAVL1,FBP2,FGD4,fructose 1,6 biphosphatase,GCG,GLTSCR1L,Gnmt/LOC100911564,GPR119,IFT122,Ins1,KAZN,LRTM2,MCU,miR-29b-3p (and other miRNAs w/seed AGCACCA),miR-590-3p (miRNAs w/seed AAUUUUA),NR3C1,PPP1R21,RDH5,RERE,RHBDD1,RNF38,SLC2A5,TAT,THSD4,TULP2,TWISTNB,WDR19,XXYLT1	20	13	Carbohydrate Metabolism, Connective Tissue Disorders, Dermatological Diseases and Conditions
9	Actin,Calmodulin,caspase,CD3,CDKN1A,chemokine,Ck2,CLIC5,CTSW,Cxcl3,Focal adhesion kinase,Gpcr,GPR32,GPR50,GPR83,GRM8,Histone h4,Hsp90,HTR4,HTR2A,KIF1A,Mapk,NTSR2,P2RY4,P38 MAPK,Ppfia4,Rac,Ras homolog,Relaxin,RNA polymerase II,RXFP1,STAT,Tnf (family),Trk Receptor,XCR1	16	11	Cell Signaling, Cellular Function and Maintenance, Vitamin and Mineral Metabolism
10	ACSS2,ADGRE5,APOA1,Apoc1,ARHGAP19,BARHL2,CALM1 (includes others),CRYGN,CYP27A1,ERAP2,GADL1,GPR119,IDI1,IGFLR1,IGSF3,IL17B,miR-3616-3p (miRNAs w/seed GAGGGCA),MVD,NEU3,Nfatc,NFKBIA,PDE1A,PDE8A,PLA2G16,PNPLA3,PPAR伪-RXR伪,REL,RNF152,ROBO3,SIGLEC1,SREBF1,SUCLG1,TGFB1,triacylglycerol lipase,VEPH1	16	11	Lipid Metabolism, Small Molecule Biochemistry, Vitamin and Mineral Metabolism
11	BCR (complex),CA4,EPHA4,F Actin,FGD4,GCKR,hemoglobin,HISTONE,histone deacetylase,IFN Beta,IgG,Igg3,IgG2a,Igm,Immunoglobulin,Interferon alpha,Jnk,KRT13,MAP2K1/2,MET,MR1,p85 (pik3r),PDGF BB,PI3K (complex),PI3K (family),PI3K p85,Ras,SHH,Sod,Sos,SPSB3,SRC (family),STAT5a/b,TCR,TNN	14	10	Cell Cycle, Cellular Development, Cellular Growth and Proliferation
12	ABAT,ADGRF5,Calcb,CEBPA,CRYBA1,CRYBA2,CRYBA4,CRYBB1,CRYGD,Cyp2c12,ERBB2,GDPD3,gelatinase,GPR84,GPR119,LGR4,MAF,MC3R,mir-8,NPY5R,Orm1 (includes others),P2RY6,PMP2,PTGER1,PTH2R,PTHLH,RatNP-3b (includes others),RSPO3,S1PR4,SLC5A2,SMAD3,ST6GALNAC2,TNF,TSPAN1,TTC9B	14	10	Developmental Disorder, Ophthalmic Disease, Organismal Injury and Abnormalities
13	ACSM2A,ATOH1,CCND1,CDC14B,CLDN2,CTNNB1,EDN3,EN1,EYA1,FGF3,FGF5,FGF8,FGF16,FZD8,GPC3,LHX1,LHX3,MPEG1,N-Cadherin,NES,PBLD,PTPRG,PTPRU,PTPRZ1,SLC22A6,SLC27A3,SLC9A3,STX2,SULF2,TDGF1,TMEM229A,TMEM8B,TOB2,WNT4,WNT5B	12	9	Organismal Development, Embryonic Development, Organ Development
14	ITK,Klrb1f	2	1	Cell-mediated Immune Response, Cellular Function and Maintenance, Cellular Movement
15	Coch,OTOF	2	1	Auditory Disease, Developmental Disorder, Hereditary Disorder
16	galactoside 2-alpha-L-fucosyltransferase,Sec1	2	1	Post-Translational Modification
17	CFAP100,KDM1A,SUV39H1,SUV39H2	2	1	Cell Morphology, Cellular Assembly and Organization, Cellular Development
3 weeks
ID	Molecules in Network	Score	Focus Molecules	Top Diseases and Functions
1	Akt,AQP3,BDNF,BTC,C/ebp,Calbindin,Calcineurin protein(s),calpain,Cyclin A,Cyclin E,E2f,ELOVL6,FOXD3,HAPLN2,HBE1,Hdac,KIF1A,LHX4,MAG,MAL,N-cor,NEFL,Nefm,NFASC,Ppfia4,PTGDS,Rb,RCOR2,RHOBTB3,ROBO3,RRM2,S100G,serotonin receptor,TSH,VGF	39	22	Cell Morphology, Cellular Assembly and Organization, Nervous System Development and Function
2	26s Proteasome,Actin,CD3,CDKN1A,Cg,chemokine,CHST8,CRTAC1,CTSW,Dmd,EPHX4,estrogen receptor,FREM2,GLDC,Histone h3,Histone h4,IL6,KCNK1,Lh,Mcpt1,Mmp,MOXD1,MR1,PGR,RNA polymerase II,Rxr,SFTPA1,SLC14A1,SLC5A3,TCF23,TCR,TMEM158,trypsin,Vegf,XCL1	35	20	Reproductive System Development and Function, Cell Cycle, Cell-mediated Immune Response
3	ADD2,AGTPBP1,Alpha tubulin,ARHGAP8/PRR5-ARHGAP8,BAZ1B,CD3D,CD3E,cldn,CLDN2,CLDN6,CLDN7,CLDN15,CLDN19,Cofilin,DCDC2,ERK,Gm-csf,hemoglobin,HISTONE,IgG2a,KRT13,LDL,Mek,Mlc,NADPH oxidase,NMU,PDGF BB,PI3K (family),PI3K p85,RET,SHH,Sod,Sos,SRC (family),STAT5a/b	26	16	Cancer, Hematological Disease, Immunological Disease
4	4930486L24Rik,ADCY,ADGRA1,ADRB,BCAS1,Calmodulin,CaMKII,Clathrin,Creb,DRD5,Focal adhesion kinase,Gpcr,GPR83,GRIK1,Gsk3,HTR4,HTR2A,LSS,LTBP2,MPP3,NTSR2,p85 (pik3r),PEX5L,PI3K (complex),Pka,PPP1R1B,Rac,Ras,Ras homolog,Relaxin,REM2,SEZ6,STAT,Trk Receptor,voltage-gated calcium channel	26	16	Gastrointestinal Disease, Behavior, Neurological Disease
5	ACTA2,CELA1,coagulation factor,COL20A1,COL23A1,COL2A1,collagen,Collagen type I,Collagen type II,Collagen type IV,Collagen(s),CR2,elastase,ERK1/2,F9,F10,Fc gamma receptor,FGG,Fibrin,GJB1,GP9,GPIIB-IIIA,Growth hormone,Hsp27,ITGA7,Laminin,Pdgf (complex),PDGF-AA,Pkg,PP2A,PPP1R17,RIT2,SYK/ZAP,Tgf beta,UCN2	24	15	Dermatological Diseases and Conditions, Developmental Disorder, Hematological Disease
6	AMPK,ARHGEF4,ASB9,BCR (complex),caspase,CDYL,Collagen Alpha1,EPHA4,GTPase,Hsp70,Hsp90,IgG,IgG1,Igg3,IgG2b,Igm,IL1RN,Immunoglobulin,Insulin,Interferon alpha,Jnk,LEPR,MAP2K1/2,MET,MMP9,Nos,P38 MAPK,Pka catalytic subunit,PKN1,PLAUR,Proinsulin,RASGEF1A,SAMD9,SLC18A2,SLC38A3	21	14	Nervous System Development and Function, Cellular Movement, Renal and Urological System Development and Function
7	BARHL2,C10orf71,CALM1 (includes others),CASKIN1,CCDC184,CFI,CFTR,FBXO17,GADL1,GALNS,GLP1R,GRIK5,HTR2A,HTR2C,LIN7C,LPAR2,LRG1,MARCH11,MEX3A,miR-4640-5p (and other miRNAs w/seed GGGCCAG),miR-4723-5p (and other miRNAs w/seed GGGGGAG),NRIP3,NRXN2,NTSR1,P2RY6,PANX2,PBLD,RYR3,SEPT4,SPIRE2,SPTBN4,STMN3,TMEM130,TP73,TSPAN1	21	14	Nutritional Disease, Cell Signaling, Carbohydrate Metabolism
8	AARD,ABCC8,ADAMTS9,AFAP1L2,ARHGEF3,C1QTNF4,CA14,CMTM4,COG4,Coup-Tf,CRYBB1,CXCL8,DRP2,EPB41L4B,FA2H,GNA14,GRAMD2,HCN1,LAMC3,LRTM2,miR-1207-5p (and other miRNAs w/seed GGCAGGG),miR-30c-5p (and other miRNAs w/seed GUAAACA),MON2,MTOR,NfkB-RelA,NKAIN2,NR3C1,PGLYRP4,PITPNM2,PMP2,PRKAR1B,SIGIRR,SLC38A1,SP1,WBSCR22	21	14	Infectious Diseases, Immunological Disease, Endocrine System Disorders
9	Alp,Ap1,APLP2,Apoc1,ATG9A,Fcgr3,Fgf,FGF5,Fibrinogen,HDL,Ifn,IFN Beta,Ifn gamma,IFN type 1,IFNA4,IL1,IL-1R,IL12 (complex),JAK,KLRB1,LECT1,LOC102723475,LOC100911216/Pcsk1,MHC Class II (complex),NFkB (complex),Notch,PLC gamma,POU2F2,Pro-inflammatory Cytokine,REG3G,Secretase gamma,SLC6A17,SLC9A3,Tlr,Tnf (family)	19	13	Gastrointestinal Disease, Protein Synthesis, Skeletal and Muscular Disorders
10	APP,ARHGAP19,ARL4C,ASCL3,ATXN3,C1R,C1S,C4orf22,CENPB,CRLF1,DNAJB2,ERP27,FBXO25,IL26,Kallikrein,LMCD1,LY6G6C,MC1R,MC2R,MC3R,MC5R,MRAP,MRAP2,ODF1,ODF2,OSM,PADI4,RHBDD1,RLBP1,RSPH1,Serpina3c/Serpina3m,SIGIRR,SMPD2,UBQLN1,ULK4	17	12	Developmental Disorder, Hereditary Disorder, Immunological Disease
11	AGAP3,AQP3,ASGR1,CDH10,DNAJC21,DUB,ELAVL4,ESR1,FOS,GJB6,GRI,Grik,GRIK3,GRIN2C,HTT,KAZN,KCNA1,KCNAB1,MAN1A1,mGluR,miR-181a-5p (and other miRNAs w/seed ACAUUCA),miR-203a-3p (and other miRNAs w/seed UGAAAUG),ST8SIA5,STEAP1,TTLL11,UGT8,USP6,USP25,USP30,USP37,USP44,USP48,USP49,VWA3B,ZNF532	17	12	Post-Translational Modification, Cell Death and Survival, Cellular Compromise
12	AQP3,ATE1,BIK,BTC,Calcb,CHAT,Ck2,CLDN4,CSH1/CSH2,DBP,EDN3,FSH,HDAC5,HNF1B,HTR2A,IAPP,ITK,K Channel,KISS1R,Klrb1f,LMOD2,LTA4H,Mapk,Marcks,MYH7,Neurotrophin,PDX1,Pkc(s),PODXL,PSTPIP2,RGS19,RHBDL3,STC2,TRPC6,TSPAN8	16	11	Cell-mediated Immune Response, Cellular Movement, Hematological System Development and Function
13	AIF1L,ALDH7A1,ANXA8/ANXA8L1,ARNT,BRCA1,CBLN2,CDH10,CTNNB1,DACT3,DEGS2,GRIK5,IFI6,IFI44L,IFNG,LECT2,miR-19b-3p (and other miRNAs w/seed GUGCAAA),MPEG1,Pbsn,PDE4A,PI3,PILRB,PTN,RDH12,SLC16A13,SLC6A1,TAF1D,TGM2,TGM3,TMEM196,TNFRSF18,TRD,TREM2,TRIM22,TULP2,WDR35	14	10	Cancer, Cellular Development, Cellular Growth and Proliferation
14	galactoside 2-alpha-L-fucosyltransferase,Sec1	2	1	Post-Translational Modification
15	ACSM2A,butyrate-CoA ligase,LHX1	2	1	Cell Death and Survival, Cellular Movement, Nervous System Development and Function
4 weeks
ID	Molecules in Network	Score	Focus Molecules	Top Diseases and Functions
1	Akt,Ap2 alpha,ARPP21,BDNF,BTC,CHGA,CHRNA4,CHRNE,CLCN5,Cofilin,ELOVL6,GPD1,GRI,GRIA2,GRIK1,GRIK3,GRIP2,KIF1A,LHX2,MAG,MAL,N-Cadherin,N-type Calcium Channel,NFASC,NGB,nicotinic acetylcholine receptor,NRG (family),Ppfia4,PTGDS,serotonin receptor,SLC34A2,SNAP91,SOSTDC1,VGF,VSNL1	48	26	Neurological Disease, Psychological Disorders, Cell-To-Cell Signaling and Interaction
2	ADCY,ADCYAP1R1,ADGRA1,ADRA2B,Beta Arrestin,CAP2,Cg,chemokine,CHST8,Clathrin,FSH,Gpcr,GPR83,GPR176,GRM1,HTR4,HTR2A,KCNA1,LGR5,Lh,LSS,Metalloprotease,MOXD1,NMDA Receptor,NTSR2,PEX5L,Pkc(s),PLC,PTGER2,REM2,SNAP25,STC2,TMEM158,TSH,voltage-gated calcium channel	36	21	Cell-To-Cell Signaling and Interaction, Nervous System Development and Function, Neurological Disease
3	ACVR1C,ARHGAP8/PRR5-ARHGAP8,CaMKII,CBLC,Collagen Alpha1,Cyclin E,ERK,F Actin,FGD4,Focal adhesion kinase,JPH3,KRT13,MET,Mlc,MS4A2,MYH7,MYL6B,MYOM2,Myosin,NEFH,NMU,Pdgf (complex),PDGF BB,PI3K (family),PLAUR,PP2A,PPP1R17,RET,RHOBTB3,SH3GL2,SHH,Smad,Sos,TBX1,TGFBR	33	20	Digestive System Development and Function, Embryonic Development, Organ Development
4	ACTA2,Adaptor protein 1,chymotrypsin,CKMT1A/CKMT1B,COL12A1,COL20A1,COL2A1,COL9A1,collagen,Collagen type II,Collagen type IV,Collagen(s),CR2,creatine kinase,cyclooxygenase,ERK1/2,F10,FGG,Fibrin,Fibrinogen,GJB1,GPIIB-IIIA,Growth hormone,Hsp27,IL-1R,IL1RL1,KCND2,Mcpt1,PDGF-AA,RASGRP4,SYK/ZAP,Tgf beta,TNN,TRIM63,UCN2	27	17	Dermatological Diseases and Conditions, Cancer, Connective Tissue Disorders
5	ADAM8,ADAMTS8,Alpha catenin,BCL11B,BCR (complex),CD3D,CD3E,Collagen type I,DNTTIP1,Ecm,Fc gamma receptor,FGF5,Gm-csf,Histone h4,Ifn gamma,Ige,IgG,IgG1,Igg3,IgG2a,IL12 (complex),Immunoglobulin,KCNK3,KRT14,LOC100911216/Pcsk1,MHC Class II (complex),MMP9,NFkB (complex),Notch,PLC gamma,POU2F2,TRH,VIP,XCL1,ZNF668	25	16	Cancer, Hematological Disease, Immunological Disease
6	ADAMTS8,ANO9,CA14,Calcb,COG2,DLG1,F13B,GTPBP3,HNF4A,HTR2A,KAZN,LILRA5,miR-203a-3p (and other miRNAs w/seed UGAAAUG),MPEG1,NCAPH2,PLA2G16,PLA2G2D,PMP2,PNPLA3,RIBC2,RNF152,SH3BGRL2,SIRT1,SLC16A13,SLC22A18,SLC27A2,Slco1a4,TDO2,TEKT3,TGM2,TNF,TNN,TRAF2,TTC25,VWA3B	25	16	Cell Death and Survival, Connective Tissue Disorders, Endocrine System Disorders
7	AARD,CASKIN1,CDC37,CES2,ELAVL1,FA2H,GFRA4,HCN3,HS3ST2,LDOC1,LMOD3,miR-1207-5p (and other miRNAs w/seed GGCAGGG),miR-23a-3p (and other miRNAs w/seed UCACAUU),miR-4755-3p (miRNAs w/seed GCCAGGC),MYC,Npm,NPM1,PPAN,PTPRU,RNF38,RPL36AL,RPRM,SLC36A2,SULT1A1,SULT1B1,SULT2B1,TAF1D,THEM5,TP53,TULP2,USP49,VASN,ZNF253,ZNF276,ZNF668	25	16	Small Molecule Biochemistry, Gene Expression, Cancer
8	ACSBG1,ACSM2A,ADCYAP1R1,AGAP3,APP,ASGR1,C4orf22,EIF2B5,EPS8L2,FOS,GTPase,LETMD1,LHX1,MBD4,MC2R,MC3R,MC4R,MC5R,MEP1B,MRAP,MRAP2,nicotinic acetylcholine receptor,ODF1,ODF2,RASAL1,RASGEF1A,RLBP1,RSPH1,RTN4R,SCAVENGER receptor CLASS A,SLC22A6,ST8SIA5,TPP1,ULK4,VGF	23	15	Behavior, Nervous System Development and Function, Cell Signaling
9	20s proteasome,26s Proteasome,AGTPBP1,Alpha tubulin,Calcineurin protein(s),caspase,CDKN1A,cytochrome C,DCDC2,DSCAM,EPHA4,estrogen receptor,FOXD3,Hdac,HISTONE,histone deacetylase,Hsp70,Hsp90,IGF2BP3,JAK,Jnk,LIFR,Mek,N-cor,Nos,PCDHB14,PSME1,PVALB,REG3G,SLC9A3,STAT,STAT5a/b,TAC1,trypsin,tyrosine kinase	21	14	Cell Morphology, Cellular Assembly and Organization, Cellular Development
10	ARHGEF3,ARIH1,ARNT,C1QTNF4,CADPS2,CORO2A,CRYBB1,DCAF6,DEGS2,DMD,DOK6,EPB41L4B,FGD4,GADL1,GPR83,JOSD1,KIF1A,MEX3C,miR-1-3p (and other miRNAs w/seed GGAAUGU),miR-361-3p (miRNAs w/seed CCCCCAG),miR-495-3p (and other miRNAs w/seed AACAAAC),NAALADL2,NKAIN2,NR3C1,PRRT2,PSTPIP2,SENP6,SLC5A1,SLC6A13,SP1,SYCE3,Tmsb4x (includes others),TNS4,TSPAN1,TTC3	21	14	Amino Acid Metabolism, Post-Translational Modification, Small Molecule Biochemistry
11	ARF6,ATP1A3,CAND1,CKMT1A/CKMT1B,CNTN2,CNTNAP2,FAM163B,FAM81A,Gulo,HDAC5,KCNAB2,KCNK1,LMOD2,LOC102723475,MCM9,miR-185-5p (and other miRNAs w/seed GGAGAGA),miR-27a-3p (and other miRNAs w/seed UCACAGU),miR-5107-3p (and other miRNAs w/seed AACCUGU),MRPL3,MRPS5,MRPS22,NRSN1,PAK6,PDK3,PLXND1,PSD,PSEN1,SBK1,Secretase gamma,SLC6A1,SLC6A17,SOWAHA,SPATA21,TPPP,TSPYL5	19	13	Behavior, Psychological Disorders, Cardiovascular Disease
12	ACKR1,AIF1L,ARHGAP19,C5,C11orf84,CA5A,CBLN2,Ccl6,CCL18,CCL23,CD163,CFI,FASTK,hemoglobin,IGSF3,IL13,IL17D,IL1RL1,LTA4H,MBNL2,MEX3A,miR-196a-5p (and other miRNAs w/seed AGGUAGU),miR-19b-3p (and other miRNAs w/seed GUGCAAA),NRBP1,PKIG,PLA2G10,PRUNE2,SCCPDH,SPIN2A/SPIN2B,TGFB1,THRB,TMEM196,UGT2A1,WNT5B,XPNPEP2	17	12	Lipid Metabolism, Small Molecule Biochemistry, Inflammatory Response
13	Alp,ALPI,AMPK,Ap1,BCAS1,calpain,cldn,CLDN6,CLDN7,CLDN15,CLDN19,Creb,Fgf,Gsk3,IFN Beta,Igm,IL1,IL6,IL12 (family),Interferon alpha,LDL,LECT1,LTBP2,MAP2K1/2,MR1,P38 MAPK,p85 (pik3r),PI3K (complex),PI3K p85,Pka,Pro-inflammatory Cytokine,Ras,SLC14A1,TCR,Tnf (family)	15	11	Molecular Transport, Cellular Function and Maintenance, Small Molecule Biochemistry
14	ABAT,Actin,ADRB,Calmodulin,CD3,Ck2,CRTAC1,CTSW,Efna,EPHX4,GAD,GLDC,GPR119,Histone h3,HMGCS2,ICAM5,Insulin,Mapk,mir-204,Mmp,NUDT6,Proinsulin,Rac,Ras homolog,RhoGap,RNA polymerase II,SLC18A2,SLC25A27,Spectrin,SPTB,SRC (family),Tni,TPST1,Ubiquitin,Vegf	11	9	DNA Replication, Recombination, and Repair, Hereditary Disorder, Metabolic Disease
15	ITK,Klrb1f	2	1	Cell-mediated Immune Response, Cellular Function and Maintenance, Cellular Movement
16	aldehyde oxidase,Aox4	2	1	Organ Morphology, Organismal Survival
