# Supplementary material for: Ingenuity Pathway Analysis of Gene Expression Profiles in Distal Nerve Stump following Nerve Injury: Insights into Wallerian Degeneration
Source: Front Cell Neurosci. 2016 Dec 6;10:274. doi: 10.3389/fncel.2016.00274 (PMC5138191; doi:10.3389/fncel.2016.00274)
Supplement: Supplementary Table 5 — List of differentially expressed genes involved in Nervous System Development and Function following sciatic nerve transection. [file Table5.xls]

## Sheet: 表达量
		0h			0.5h						1h						6h						12h						24h						4d						1w						2w
	Gene.Symbol	Sample1	Sample2	Sample3	Sample1	Sample2	Sample3	logFC	P.Value	adj.P.Val	Sample1	Sample2	Sample3	logFC	P.Value	adj.P.Val	Sample1	Sample2	Sample3	logFC	P.Value	adj.P.Val	Sample1	Sample2	Sample3	logFC	P.Value	adj.P.Val	Sample1	Sample2	Sample3	logFC	P.Value	adj.P.Val	Sample1	Sample2	Sample3	logFC	P.Value	adj.P.Val	Sample1	Sample2	Sample3	logFC	P.Value	adj.P.Val	Sample1	Sample2	Sample3
1370634_x_at	Cxcl3	2.20894	2.62273	2.36964	4.37055	2.76073	5.58363	0.801306	0.00493732	0.23602	7.19021	6.61401	6.02549	1.4975	5.86012e-06	0.00110579	11.5629	11.9526	9.0982	2.20871	1.02204e-08	1.01083e-06	12.2831	12.3621	10.8464	2.33849	3.56517e-09	3.20552e-07	8.37647	8.91737	7.67894	1.83124	2.64299e-07	8.05699e-06	3.05722	7.48682	7.6049	1.25779	5.97967e-05	0.000528173	6.95563	6.27127	5.88909	1.44495	9.69981e-06	0.000119301	4.17376	5.8368	6.00608
1387644_at	Btc	3.72547	2.26612	6.13603	1.40419	2.25232	1.44431	-1.09623	0.000123319	0.0250853	4.08422	3.2384	2.98656	-0.0587965	0.808197	0.984786	3.22999	3.33416	5.08444	0.0982413	0.685365	0.829541	3.18319	6.42249	5.32961	0.42914	0.0858908	0.188414	6.70341	6.74824	6.7488	0.924607	0.000755485	0.00431822	7.55625	7.33686	7.43373	1.0689	0.000164736	0.00125098	7.81121	7.57089	7.55553	1.10778	0.000109121	0.000884627	8.35383	8.0894	7.38257
1369191_at	Il6	4.56177	3.57831	1.05066	10.3816	9.26198	10.1785	1.91333	2.43102e-07	0.000211293	13.1024	12.6961	10.5369	2.19357	2.32565e-08	1.41924e-05	13.4264	13.2804	11.0771	2.251	1.4635e-08	1.31176e-06	12.4098	12.1195	10.1301	2.12617	4.03633e-08	1.8841e-06	8.81991	8.78555	9.89418	1.79591	6.77656e-07	1.61836e-05	7.50683	6.72248	7.90198	1.48156	1.17324e-05	0.000136063	9.29777	8.03537	7.15212	1.62229	3.21648e-06	4.76524e-05	7.33252	8.24737	6.73996
1370799_at	Slc9a1	3.66471	5.58369	2.40553	0.458546	0.700737	0.407307	-2.65551	3.27339e-05	0.0108947	2.28709	4.57804	4.07968	0.127967	0.807954	0.984786	3.29344	1.73267	4.22354	-0.14725	0.779757	0.887746	1.86832	1.82507	2.76764	-0.59815	0.262006	0.431764	4.75409	4.6427	1.29972	-0.0634886	0.903968	0.949799	1.08003	4.77655	3.3011	-0.314271	0.551801	0.724168	4.86086	2.67049	3.43134	0.148096	0.778526	0.877096	5.07358	1.79838	1.47876
1371286_at	Plaur	0.445492	1.74104	2.64796	3.15235	3.41954	3.01574	1.49808	0.00401866	0.213563	5.23968	5.70549	3.19708	2.0167	0.000258385	0.0181198	6.7535	7.06633	5.57386	2.50893	1.83271e-05	0.000309942	6.552	6.54639	3.40001	2.21989	8.64045e-05	0.000678045	3.64136	4.79525	2.74062	1.68403	0.00152699	0.00769179	2.2111	4.68888	4.44143	1.66551	0.00168334	0.0084749	2.50386	2.71884	3.38735	1.33294	0.00924154	0.0339436	3.00126	1.38419	4.68443
1382908_at	Epha4	1.98173	1.77951	1.06132	2.68414	4.43103	5.4154	0.956176	0.00870984	0.303543	5.1485	4.8438	5.67757	1.33497	0.000545289	0.0309091	5.02195	4.40877	4.9424	1.21106	0.00137866	0.00884227	4.62331	4.20659	4.53501	1.10735	0.00295816	0.0123991	4.41308	1.66597	4.42765	0.628015	0.0728153	0.17109	4.64006	5.3321	4.89008	1.25935	0.000961961	0.00539624	5.1073	5.99277	6.71445	1.51414	0.000140527	0.00108935	6.0457	6.11547	6.82981
1371228_at	Csf2	1.82544	1.98603	3.0255	2.80031	2.92898	2.8134	0.605423	0.138821	0.801817	7.38466	7.42447	3.08221	1.56292	0.000597527	0.0332137	7.50042	8.13241	6.40096	1.96564	4.52652e-05	0.000616768	6.15083	5.91263	2.86912	1.33105	0.00257064	0.0110419	2.60073	2.96851	2.6636	0.550002	0.176997	0.333541	5.0024	1.74199	4.61187	0.872227	0.0372379	0.105041	2.72054	4.80096	2.17721	0.705889	0.0868921	0.199459	4.66787	2.14001	2.4304
1387584_at	Shh	3.28512	4.90177	3.23045	3.39999	4.21691	2.1034	-0.417163	0.257664	0.905241	2.41656	3.01425	5.24231	-0.303657	0.406987	0.86894	8.48393	8.65718	8.25933	1.02624	0.00880786	0.0375939	9.0282	9.86874	8.44754	1.12997	0.00444593	0.0173589	8.63609	8.53105	8.79393	1.05789	0.00716504	0.0270369	5.90055	5.97364	6.24172	0.538493	0.147522	0.297178	1.93884	6.15109	2.15743	-0.493526	0.182847	0.3448	2.44427	1.72518	1.86442
1371252_at	Socs1	0.770884	3.56162	4.64183	2.96989	4.57605	3.66886	0.465899	0.264925	0.907066	6.67141	3.35744	5.56394	0.906439	0.0360837	0.353227	6.3083	7.55205	5.59651	1.27217	0.00470725	0.0231508	6.56226	5.39517	5.77202	1.14426	0.00986851	0.0335247	5.80961	4.54068	3.85805	0.809027	0.0590523	0.145423	7.17512	4.34266	5.30011	1.04182	0.017502	0.0575087	4.98384	3.59741	5.76996	0.816878	0.0568081	0.143696	3.644	3.49119	3.56552
1368592_at	Il1a	1.45091	4.21286	0.68975	5.58878	4.73002	6.26464	1.3918	0.0211907	0.449218	5.71254	5.40707	6.03374	1.44861	0.0169296	0.240861	8.27435	10.8453	6.21107	1.97543	0.0018459	0.0111157	9.57919	9.58881	6.51131	2.00933	0.0015909	0.00743041	6.11817	6.27042	5.29899	1.49039	0.0143211	0.047317	2.52343	4.51339	6.21768	0.983259	0.0942283	0.212841	5.18983	5.96667	4.76302	1.3361	0.0263153	0.0785407	4.43081	1.33068	3.8399
1369533_a_at	Htr4	2.4814	2.20222	0.587925	5.43938	4.36766	3.28405	1.30849	0.00208285	0.150479	4.55165	3.47283	3.5869	1.15498	0.00556341	0.131773	5.90894	3.105	4.71373	1.35802	0.00150795	0.00948696	5.0502	5.23543	5.58553	1.61534	0.000273756	0.00175186	5.0271	4.64565	5.54455	1.55212	0.000417556	0.00267987	4.48124	4.37448	3.10945	1.18979	0.00446518	0.0190128	4.42514	5.4144	2.64991	1.20938	0.00394203	0.0169032	6.45501	2.82236	5.71012
1368677_at	Bdnf	0.810084	1.25421	2.47014	0.849122	1.37855	0.644092	-0.894935	0.0258658	0.485843	2.72752	3.17166	3.98276	0.943084	0.01952	0.258006	5.16077	4.63857	4.44135	1.48497	0.000613488	0.00465382	4.77824	5.40867	1.3689	0.955809	0.0181027	0.0548629	3.98151	4.35797	3.39939	1.20163	0.00394682	0.0166393	6.1917	6.31301	5.76756	1.84643	5.39546e-05	0.000484814	7.85663	7.15931	7.43185	2.14337	7.46147e-06	9.52425e-05	8.95561	9.02706	8.56104
1369528_at	Smad3	1.07986	1.41092	1.26571	1.44857	1.56214	1.83366	0.139833	0.751696	0.99973	1.68402	1.62135	1.20895	0.0298224	0.946145	0.994904	2.97631	4.01895	4.12616	1.33059	0.00558712	0.0265182	1.06815	2.57974	1.38209	0.0986042	0.823354	0.902503	3.7766	2.40427	2.55462	0.96747	0.0365931	0.100264	1.56967	2.75687	5.32417	0.964223	0.0371719	0.104927	2.14071	3.98227	2.19758	0.864738	0.0594191	0.148974	4.45691	1.30684	4.03234
1370086_at	Fgg	3.63424	1.83911	4.12875	2.07219	1.12238	1.85832	-0.890709	0.0218073	0.454562	3.8612	2.08652	2.11966	-0.229952	0.532398	0.926381	6.75566	6.09987	5.54149	1.0171	0.00990644	0.0411375	7.0985	5.05358	5.92056	0.982239	0.0123629	0.040258	5.6788	4.91029	5.25196	0.803471	0.0366581	0.100394	1.54757	4.38932	5.17256	0.117014	0.749964	0.864352	4.63672	4.57175	1.76567	0.147409	0.688262	0.817812	8.00171	6.12909	5.58379
1371211_a_at	Nrg1	2.20215	4.03706	4.19174	3.84793	2.79455	3.77211	-0.0440784	0.912509	0.99973	4.28008	4.36524	2.82599	0.0827166	0.836697	0.98668	8.21676	9.22606	7.15518	1.20299	0.00579091	0.0272063	8.40642	8.26498	7.70758	1.19682	0.00600876	0.0222983	7.42815	7.39441	7.15196	1.04782	0.0143872	0.0475026	2.24641	1.17703	4.28811	-0.657065	0.110949	0.240683	4.90809	1.46344	4.38064	-0.166214	0.679153	0.812066	1.60383	4.97199	4.68405
1387238_at	Phox2a	4.95279	1.77358	4.31279	5.1154	2.64161	5.59277	0.61847	0.0844674	0.71635	5.73798	5.08745	5.39258	0.971348	0.00934323	0.174128	6.15434	5.66767	5.05268	1.02566	0.0064452	0.0295353	5.61712	5.02694	4.96356	0.915491	0.0135881	0.0435847	3.82527	4.98269	2.13407	0.320558	0.360112	0.547944	5.37852	4.93542	4.53131	0.841965	0.0219615	0.0692046	5.39018	2.46742	4.73513	0.530775	0.135499	0.278035	5.91249	5.31476	4.9545
1370600_at	Fgd4	1.94061	1.33198	2.43827	4.59767	4.60214	4.52656	1.43898	0.00596521	0.256386	3.97424	3.47317	3.58669	1.12163	0.027229	0.310036	4.09244	4.32037	4.04729	1.29879	0.0118644	0.0472697	0.710935	0.552737	5.26094	-0.40564	0.40333	0.582523	3.43135	1.21654	3.44695	0.527393	0.279673	0.461701	4.23922	4.1377	4.09578	1.30069	0.0117565	0.0419819	4.95968	4.96825	4.97117	1.55729	0.00328461	0.0145542	4.54842	4.72478	4.59902
1370997_at	Homer1	2.41275	4.18282	4.66047	4.7292	4.71161	5.11202	0.671608	0.0545736	0.632709	6.12382	3.3816	5.16864	0.641678	0.0653853	0.46341	6.55489	6.61112	6.75411	1.12545	0.00244318	0.013808	5.70566	5.48439	4.84131	0.808746	0.0227759	0.0663572	5.66809	5.11287	5.86598	0.864161	0.0157026	0.0510291	3.92873	2.74404	4.55965	0.267466	0.428727	0.618269	5.31104	2.47855	3.62977	0.253827	0.452345	0.633535	4.80755	3.29016	3.04329
1374717_at	Cacnb2	5.63283	6.08876	5.86276	6.05383	5.57762	5.41061	-0.0174153	0.954014	0.99973	5.51693	6.25239	5.98749	0.0415646	0.890549	0.990759	1.00022	4.82472	4.89563	-1.00109	0.0026793	0.0148355	5.52706	4.61065	5.55496	-0.140091	0.64348	0.78384	5.33113	4.41062	4.8307	-0.245959	0.418632	0.604213	5.30995	5.82394	4.94691	-0.10277	0.733937	0.854369	5.19055	5.54977	5.73113	-0.066132	0.826746	0.906865	5.58484	5.24629	5.29699
1369717_at	Nmu	2.03337	5.17973	3.38102	1.48282	3.97681	3.16488	-0.0927926	0.775288	0.99973	4.3556	6.04591	2.82332	0.571914	0.0878956	0.524885	6.24262	5.93358	6.37611	1.12775	0.00181224	0.0109544	4.8498	6.06837	4.86092	0.88666	0.0109543	0.0364618	6.76276	7.2147	6.44434	1.26537	0.000622332	0.00368796	5.90012	5.54421	3.40918	0.76689	0.0253101	0.0775658	7.09004	5.95706	6.45902	1.19708	0.00106036	0.00572429	3.78672	3.40576	6.32847
1370092_at	Mas1	5.36265	4.93958	5.77638	4.78471	5.48219	3.48043	-0.228584	0.441189	0.981629	4.50773	5.97759	5.84095	0.0333219	0.910052	0.99213	3.29105	1.54935	3.45226	-1.02015	0.00187332	0.0112383	4.40335	3.88966	3.17722	-0.477398	0.115001	0.235016	1.80938	4.79822	3.31709	-0.783429	0.0129953	0.0438043	4.56341	2.13705	2.62094	-0.840795	0.00824582	0.0314469	4.58865	3.66255	5.51094	-0.221662	0.454977	0.636072	2.5659	3.12944	4.1291
1368705_at	S1pr5	2.10888	2.0876	1.77786	4.89379	2.9934	1.77305	0.764569	0.0407543	0.580773	4.23543	3.15535	2.41184	0.868395	0.0216624	0.27239	4.8738	5.8992	4.59179	1.54646	0.000205352	0.00196658	5.75384	6.05642	4.66907	1.64696	9.97942e-05	0.000764503	6.41198	5.13832	3.03713	1.41317	0.000533274	0.00326245	4.21993	3.0912	4.6174	1.16907	0.00296943	0.0134911	5.14022	2.63128	4.48481	1.17246	0.00290076	0.0131645	1.89378	1.86858	4.70403
1381806_at	Ptgs1	5.13157	6.0475	4.12753	4.65105	2.99036	5.86439	-0.241673	0.614318	0.99973	4.20464	3.20996	5.93017	-0.250754	0.60115	0.950626	3.95125	0.396888	3.98454	-1.47712	0.00466782	0.0230078	4.40468	4.56848	6.04513	-0.0494509	0.917662	0.957522	5.32185	2.87061	5.05938	-0.267543	0.57717	0.739729	5.58049	6.18666	6.15677	0.218951	0.647842	0.795403	5.37355	5.31364	5.45566	0.0694853	0.884516	0.939148	5.85357	5.15527	6.15798
1378408_at	Pcdh15 /// RGD1563351	0.514621	2.63633	3.07646	1.78044	2.58802	2.04722	0.415333	0.343749	0.945872	4.74728	2.94555	3.62256	1.22364	0.00895087	0.169794	5.59049	4.97836	3.73069	1.56878	0.0012818	0.00836132	4.60598	4.26157	2.69042	1.24366	0.00802714	0.0282739	1.99542	1.9444	2.31786	0.392355	0.37062	0.558311	3.06082	3.16353	4.83459	1.1857	0.0109839	0.0396428	4.62796	2.49942	2.787	1.00631	0.0279538	0.082402	2.95086	2.41045	1.12336
1370729_at	Ss18l1	2.90092	2.7437	5.04908	4.73632	1.27438	2.58727	-0.294212	0.513991	0.995642	2.56871	2.6074	1.23308	-0.60057	0.18893	0.697053	1.05412	0.916928	1.05442	-1.60675	0.00138277	0.00885873	2.06986	1.29415	2.19033	-0.764985	0.0978934	0.208153	1.27701	0.570764	1.75096	-1.49858	0.00252258	0.0115046	2.25107	1.75464	1.88444	-0.650573	0.155977	0.309858	1.91815	1.61734	1.02722	-1.05852	0.0254526	0.0765392	2.90076	1.55273	1.19171
1384587_at	Pak3	5.42195	5.8538	5.91449	5.47653	5.83202	5.54926	0.012206	0.957432	0.99973	5.08824	6.07655	4.52316	-0.101728	0.657091	0.96076	2.27335	4.25971	1.7744	-1.11001	5.3584e-05	0.000701512	2.10989	4.46416	4.96164	-0.628855	0.0104554	0.035119	5.03845	5.06447	3.50648	-0.316506	0.174767	0.330431	5.15218	5.6037	5.58871	-0.0329522	0.885444	0.941755	6.3102	6.2207	6.27821	0.170728	0.457948	0.638963	7.47195	7.14285	7.22295
1387835_at	Il1rn	1.24997	2.95503	2.07139	4.72426	3.15771	1.7513	0.691356	0.148676	0.813956	6.50675	6.31126	1.34755	1.05229	0.0324108	0.335073	9.69473	10.8861	8.40231	2.38636	2.87649e-05	0.000433773	11.805	11.2323	8.02375	2.47395	1.78816e-05	0.000193631	8.97475	9.85858	7.17918	2.22591	6.90409e-05	0.000620048	3.9978	8.45377	8.94292	1.86874	0.000487355	0.00308777	7.86216	7.97453	5.37481	1.92107	0.000366335	0.00240487	5.6947	6.73078	5.15108
1383010_at	Bcl11a	5.53869	4.73503	4.08561	6.1348	5.76749	5.02156	0.252113	0.0190508	0.432234	4.97547	4.7598	4.57719	0.0144786	0.886372	0.990036	7.22993	7.26879	5.87814	0.5181	2.7576e-05	0.000420953	8.39827	8.06656	6.5236	0.690319	4.14303e-07	1.08323e-05	7.84723	7.67806	6.7002	0.646789	1.16241e-06	2.44073e-05	6.27746	6.76898	7.39668	0.526412	2.23826e-05	0.000236195	7.59223	6.91538	6.35149	0.55489	1.09892e-05	0.000132479	6.62629	6.64552	6.11291
1368198_at	Oprk1	1.48	2.58396	2.49135	4.38838	2.46775	2.98197	0.5267	0.164236	0.831824	2.06926	5.09224	5.91769	0.843133	0.0306798	0.327672	6.25568	5.81866	3.29445	1.15761	0.00430895	0.0216216	5.5799	3.52994	4.59822	1.02264	0.0102788	0.0346394	5.59937	4.2136	3.57477	0.988373	0.0127428	0.0431113	1.43043	2.61194	3.36057	0.0724098	0.845269	0.92018	1.40486	2.28591	2.57038	-0.129292	0.727721	0.84528	3.2438	4.46343	2.79673
1387391_at	Cdkn1a	4.69085	4.84774	4.72689	4.47325	5.35558	6.20378	0.726318	0.0342425	0.549298	6.12685	6.55466	6.34045	0.985231	0.00557728	0.131878	8.17817	8.14301	7.64355	1.31834	0.000438008	0.00358123	8.28713	8.05835	6.9744	1.27562	0.000611167	0.00337951	7.04475	7.11686	6.73739	1.12114	0.00201153	0.00960139	7.18442	6.66465	7.59706	1.15676	0.00153204	0.00783838	7.03946	7.76343	7.08432	1.18674	0.00121673	0.00643521	7.39599	7.30546	6.37209
1369370_s_at	Trpv1 /// Trpv4	5.31579	3.76059	3.41778	2.5005	3.52421	1.58486	-0.499245	0.0857015	0.718451	5.42745	2.3367	2.80013	-0.0504546	0.85776	0.989211	7.1774	6.91032	6.55808	1.01463	0.00129857	0.0084476	5.84784	6.39736	6.10228	0.844375	0.00577196	0.0215843	6.26179	6.35867	4.55173	0.73337	0.0145952	0.0480545	5.03552	5.10025	4.97593	0.565357	0.0536312	0.139145	4.72354	3.23478	3.58614	0.158122	0.575479	0.736576	4.70864	5.81689	6.19057
1369766_at	Ptger2	1.72087	2.28739	1.02333	4.61927	4.48968	1.2665	1.06635	0.0280968	0.503357	2.90504	3.27199	1.29676	0.702528	0.136626	0.618284	6.81831	7.18422	5.85113	2.21563	6.04018e-05	0.000767927	8.31187	7.54971	5.85587	2.33514	3.11475e-05	0.000300293	6.85741	6.35504	4.96834	2.08076	0.00012787	0.00102647	2.14299	6.11899	5.8744	1.58377	0.0019826	0.00971386	4.54875	6.02769	2.74975	1.57344	0.00209634	0.010105	1.92246	2.85438	1.10306
1368359_a_at	Vgf	0.312671	4.4089	0.482226	5.17929	4.79783	2.72003	1.62688	0.00944067	0.315014	3.48925	4.50599	4.47342	1.646	0.00873794	0.167598	5.59297	5.93844	6.39208	2.17729	0.000927781	0.0064746	6.87214	7.47108	6.63375	2.40459	0.000343546	0.0021033	8.05762	6.07404	6.94497	2.40362	0.000345018	0.00228225	4.65054	4.81703	4.98306	1.86815	0.0034874	0.0154456	5.16683	5.6469	4.49808	1.94597	0.00250917	0.0117212	4.9409	4.77991	5.17631
1368301_at	Adora2a	2.99992	2.5135	2.37516	2.94452	3.75265	3.66767	0.37124	0.1581	0.82353	4.87489	4.82445	2.41677	0.533908	0.046898	0.401128	5.60209	7.5845	6.53205	1.29649	3.36899e-05	0.000489511	7.00236	6.66257	6.28064	1.32258	2.60252e-05	0.000258996	6.99195	5.76093	5.16448	1.15784	0.000133694	0.00106546	3.06177	5.48878	5.67175	0.782518	0.00525349	0.0217401	3.42829	3.49072	2.80974	0.281454	0.280282	0.463052	2.1475	3.1421	4.85455
1398275_at	MMP9	1.53137	1.72276	0.703395	6.87635	6.38861	1.66712	1.51048	0.00406328	0.214528	6.92148	6.01336	2.00108	1.57233	0.00296342	0.0922875	7.0542	7.99232	6.39634	2.2771	7.1454e-05	0.000876206	9.21427	9.18867	6.79491	2.50171	2.16601e-05	0.000225011	7.32955	7.58511	7.02909	2.31573	5.81553e-05	0.000538416	4.439	8.13325	8.86818	2.21988	9.69665e-05	0.000792363	8.91426	9.29	6.632	2.4794	2.43747e-05	0.000258644	6.37603	7.00292	6.02545
1369534_at	Il11	2.79064	2.12443	3.76449	2.50982	2.8024	1.66086	-0.298309	0.337559	0.944123	2.76329	3.52921	4.43793	0.331506	0.287641	0.796996	6.55894	6.26052	5.68815	1.1422	0.00100219	0.00687675	7.04567	7.59215	6.01048	1.29587	0.000281334	0.00179117	6.47317	6.07963	7.05832	1.22556	0.000504158	0.00311778	1.94456	4.49687	3.818	0.206693	0.504228	0.685659	5.24106	4.76727	1.85826	0.36529	0.242518	0.419586	3.76408	3.0485	4.50563
1370746_at	Prkacb	0.372936	3.37273	1.38041	3.83639	4.78928	4.55289	1.33933	0.0215989	0.452178	2.21498	5.4845	4.97706	1.18319	0.0400347	0.37161	1.70336	5.37754	4.11844	0.956355	0.092013	0.22303	4.8945	5.31244	4.55211	1.50624	0.0108051	0.0360767	5.76111	5.34844	2.67463	1.33215	0.022236	0.067482	4.35796	5.26102	4.93728	1.48478	0.0118311	0.0421927	4.41698	5.20949	3.92339	1.37598	0.0186014	0.059565	5.3644	3.86605	3.96386
1385562_at	Jph3	4.83862	3.38482	4.41686	5.32394	4.65435	0.841784	-0.594248	0.266528	0.907066	2.73869	6.03433	2.18483	-0.330379	0.533053	0.926427	2.94781	1.93394	3.84544	-0.570333	0.28576	0.490612	1.42941	0.85679	2.66905	-1.48553	0.00898729	0.0310683	1.30097	2.00295	1.52812	-1.39062	0.0136639	0.0456024	1.61736	2.54975	1.97352	-1.04685	0.0565136	0.144777	1.48115	3.24364	2.87127	-0.793106	0.142036	0.287764	2.26852	2.17409	1.85816
1368912_at	Trh	4.85971	5.02846	0.742704	4.581	1.78514	4.65303	0.108705	0.807393	0.99973	5.06908	6.42071	4.71729	0.779554	0.089873	0.530069	6.51846	6.16557	3.24054	0.700415	0.125366	0.278394	7.19589	7.77219	6.6209	1.20292	0.0117626	0.0385968	8.90835	8.61008	7.26467	1.39944	0.00411183	0.0171893	5.46545	6.79264	7.05027	1.03608	0.0274074	0.0825283	6.87937	6.52246	5.70455	1.02535	0.0288883	0.0845523	6.47552	6.12251	6.77587
1370153_at	Gdf15	1.61093	2.42226	3.88707	5.59442	6.17338	5.25976	0.966284	0.000526138	0.0683989	5.72664	6.32307	3.66182	0.814895	0.00251029	0.0834302	3.44556	4.90441	4.8139	0.579944	0.0243955	0.0827473	6.34293	6.47956	5.36121	1.05914	0.000198706	0.00134671	6.13799	6.21381	6.44581	1.1118	0.000114207	0.000934306	6.12489	6.22962	6.57834	1.12179	0.000102827	0.000834074	5.59983	6.47245	5.8518	1.0408	0.000240949	0.00169884	5.31995	5.02188	3.27668
1381881_at	Panx1	1.36073	1.26928	0.254966	3.58424	4.5853	3.75895	1.9624	0.00537995	0.246354	5.25403	1.87629	1.75636	1.3507	0.0457932	0.396157	1.97822	3.83453	4.23555	1.648	0.0168037	0.0617506	2.05927	5.10008	3.66415	1.73477	0.0123574	0.0402492	2.08868	3.86588	5.01064	1.75886	0.0113354	0.039399	3.10115	2.98305	5.00617	1.82383	0.00896188	0.0336534	4.68648	5.26983	1.79089	1.80171	0.00971141	0.0352943	2.36091	4.60599	1.98526
1377997_at	Agtpbp1	0.555151	1.25214	4.94378	4.66729	4.9117	1.65145	0.943701	0.0895862	0.725014	4.48643	2.24436	4.94843	1.0758	0.0550547	0.42805	1.80557	5.5005	4.27983	0.999379	0.0732368	0.188443	5.05687	4.73313	4.35498	1.43076	0.0130446	0.042124	2.17641	4.51711	2.3327	0.70264	0.20018	0.364105	2.28284	4.47553	4.52487	1.03978	0.0630598	0.157412	3.65153	5.44279	2.52696	1.07961	0.0542647	0.13859	5.31952	3.956	4.46071
1376311_at	Ntng1	6.31578	5.17957	4.44411	5.04124	5.39126	5.22015	-0.0497616	0.868974	0.99973	6.01094	5.70016	6.04331	0.132051	0.662117	0.961805	1.47296	4.52791	4.05461	-0.846885	0.00912005	0.0386269	0.962599	1.4228	3.43856	-1.68741	8.17124e-06	0.000104117	5.12732	4.43041	4.03364	-0.260016	0.392274	0.5796	5.5347	5.79982	5.14191	0.0230133	0.939174	0.971502	6.50631	5.84696	6.25795	0.199145	0.510969	0.684075	7.0774	6.58631	6.7446
1379331_at	Tnn	4.67182	1.95745	2.19446	1.16745	4.20941	4.66548	0.144222	0.810256	0.99973	0.752875	1.68494	0.84987	-1.32595	0.0352634	0.348777	0.792944	3.13866	3.35244	-0.341895	0.570325	0.751231	0.309418	2.76439	0.330332	-1.96992	0.00291041	0.0122441	3.54832	2.62773	1.56502	-0.0730679	0.903139	0.949485	8.64452	9.19335	10.7731	1.88513	0.00411439	0.0177058	10.3855	9.4149	9.62029	1.9304	0.00342179	0.0150521	7.01635	9.57669	8.03417
1375032_at	Kndc1	3.1163	5.16118	5.04129	1.40913	3.39049	3.93666	-0.572872	0.533326	0.99973	4.34951	4.25247	1.80584	-0.296688	0.746246	0.98086	5.27962	2.02253	4.50439	-0.121319	0.894633	0.9491	5.06029	1.89552	0.0336438	-2.52786	0.0102102	0.0344367	3.86536	2.74584	3.9656	-0.185497	0.83956	0.913995	4.78209	5.05848	4.21622	0.240137	0.79331	0.890184	5.28559	5.75936	4.94281	0.427141	0.641702	0.787224	6.20256	5.92147	5.87891
1370534_at	Acvr1c	5.74877	6.65273	4.64975	4.29585	1.67963	6.9968	-0.227142	0.683671	0.99973	4.5916	4.71865	6.97143	0.299872	0.591114	0.947964	1.79821	0.948533	2.41868	-1.43155	0.0157553	0.0587867	1.08613	0.72503	1.63825	-1.99058	0.00139423	0.00668719	1.49091	1.55984	3.3319	-1.12842	0.0515915	0.13116	5.61155	2.02164	4.82446	-0.188304	0.735381	0.855128	1.45389	2.35735	5.60146	-0.692108	0.220974	0.393542	1.2427	0.912651	3.08747
1369475_x_at	P2rx2	5.19702	5.66203	4.99556	4.44851	4.77494	4.55764	-0.237102	0.443873	0.982123	5.22252	4.64375	2.09043	-0.548187	0.0844935	0.517719	3.4934	2.87667	4.21864	-0.634197	0.0481805	0.138233	2.30298	2.16806	3.70104	-1.03352	0.00240592	0.0104328	1.34623	3.50975	3.44893	-1.09399	0.00147395	0.00747583	5.84265	4.12275	5.8389	-0.0574903	0.851857	0.924476	5.01683	4.99824	3.27893	-0.315659	0.310332	0.496261	5.17739	4.54079	5.17244
1368789_at	Acpp	1.82862	1.60958	5.48177	2.17667	4.49139	2.7179	0.139319	0.751328	0.99973	4.59542	2.05258	2.28633	0.03895	0.929335	0.993476	1.83108	5.16742	1.26838	-0.242898	0.581438	0.759286	6.20626	6.30304	5.31674	1.12883	0.0158347	0.0492968	5.21338	5.88263	2.94186	0.727197	0.107334	0.230345	1.97646	2.71702	6.05866	0.236709	0.591042	0.755146	2.73097	2.47689	2.62755	-0.0540517	0.902063	0.949159	4.64427	3.88634	4.18266
1384506_at	Unc5c	6.31806	5.73134	6.05997	5.51746	5.5614	5.35593	-0.111381	0.778248	0.99973	6.22358	6.52481	5.69168	0.0526022	0.894129	0.990887	5.3092	5.3625	5.23875	-0.158036	0.689732	0.832517	4.54228	0.947829	5.21835	-1.06834	0.0116572	0.0383344	4.3287	4.81464	5.33222	-0.299544	0.451213	0.634801	5.57877	5.71864	2.02434	-0.560551	0.164722	0.32199	5.03566	4.84764	5.3317	-0.223557	0.572904	0.734942	5.30987	4.65996	5.65088
1369125_at	Htr2a	1.80302	4.49924	2.45381	4.20796	4.05853	4.11792	0.802469	0.00151472	0.128833	4.04824	3.97737	3.38962	0.680549	0.00570027	0.133533	4.50699	2.32441	2.92675	0.403248	0.0845637	0.209615	5.49117	5.73226	4.73371	1.16353	2.59263e-05	0.000258614	4.73939	4.44263	5.02709	0.999084	0.000166223	0.00127001	5.34503	5.49342	5.80552	1.22825	1.25648e-05	0.00014398	5.48339	6.13236	5.69844	1.2845	6.72891e-06	8.70539e-05	6.02351	5.13053	5.60443
1394416_at	Prickle2	3.60522	3.41679	4.75901	4.39992	3.06901	4.13267	-0.0496266	0.96332	0.99973	0.263518	4.88331	3.42127	-1.27095	0.245682	0.760487	1.48582	3.44113	2.20711	-0.818302	0.451014	0.654835	0.0769359	0.0373291	3.82072	-4.1537	0.000701206	0.00378258	0.98815	3.16394	4.2478	-0.739988	0.495025	0.672204	1.4817	4.43452	5.57619	-0.251963	0.815485	0.902942	3.98035	4.56763	1.17899	-0.509769	0.637441	0.784076	4.58489	4.22787	1.27337
1370587_at	Grik3	1.10568	1.59736	2.00817	3.11337	3.26931	3.40171	0.860822	0.0432829	0.589115	2.51925	1.83113	1.3407	0.0324832	0.936478	0.993872	2.41711	0.897222	4.17053	0.215264	0.598451	0.771074	4.61751	4.98281	4.68084	1.40653	0.00191087	0.00862024	4.65388	2.82004	2.58117	0.850306	0.0456867	0.11931	1.27187	3.08563	3.47367	0.412573	0.316574	0.506978	4.57624	3.4091	4.87833	1.23956	0.00522831	0.0213191	4.4236	2.88695	4.64222
1387171_at	Gria2	5.88633	4.86493	5.26809	5.03879	5.4328	5.64786	0.0519559	0.931869	0.99973	3.13888	4.80223	4.39733	-0.355344	0.560127	0.935938	1.32066	1.82681	4.1534	-1.26391	0.0463048	0.133842	2.72965	1.76515	2.28199	-1.21927	0.0539051	0.131315	1.49812	1.50412	0.872846	-2.04692	0.00234706	0.0108578	5.21774	3.39313	4.3194	-0.28658	0.638002	0.788932	0.745807	4.971	3.7895	-1.1014	0.0795222	0.186268	3.9221	1.61593	2.90798
1369218_at	Met	1.34702	5.2963	1.78558	2.31777	2.52025	5.27342	0.478843	0.225549	0.887457	2.35788	2.35843	3.61198	0.273196	0.484712	0.909149	2.56252	4.95127	2.35015	0.463199	0.240608	0.437556	4.44813	4.88404	4.7576	1.061	0.0110112	0.0366088	4.89677	1.38826	4.22553	0.445238	0.258812	0.437072	5.83208	5.97651	5.81919	1.3852	0.00145039	0.00749618	5.98931	6.55762	6.13204	1.4678	0.000849044	0.00476375	6.33258	5.08074	5.57281
1387413_at	Ncf1	4.30335	3.94677	3.09948	4.41585	0.587305	4.97152	-0.324754	0.487434	0.990356	4.77027	4.86273	5.50823	0.778201	0.104017	0.560484	6.04265	6.12571	3.36513	0.765965	0.10927	0.252729	7.46347	7.56036	5.93329	1.24144	0.0126482	0.0410379	7.5225	7.65017	5.78011	1.23833	0.0128452	0.0434004	5.23966	7.09668	7.44907	1.15028	0.0197715	0.063532	6.81192	6.74299	5.65265	1.11918	0.0229557	0.0704413	6.13801	5.56504	5.69067
1376183_at	Dpp6	6.74633	7.4018	7.07836	7.21729	6.79708	7.30716	0.0172884	0.91926	0.99973	7.72359	7.15362	7.33925	0.0765861	0.654061	0.96076	6.72453	6.70326	6.58592	-0.0733787	0.667607	0.81729	5.49736	5.70908	6.76153	-0.234824	0.176918	0.324137	5.16631	5.32779	5.42736	-0.403632	0.0250031	0.0740233	5.86092	4.97723	5.26646	-0.390172	0.0297239	0.0879543	1.98704	2.4557	4.59487	-1.31568	5.15376e-08	1.51642e-06	5.03384	5.90039	5.45944
1370568_at	Adra2c	5.94375	5.68556	7.07613	6.17392	5.79577	6.3102	-0.0691831	0.737324	0.99973	5.91393	6.87317	6.05281	-0.0279079	0.892269	0.990887	5.52	5.27596	5.1494	-0.265972	0.204478	0.391539	1.8307	4.5111	2.4803	-1.22334	3.47887e-06	5.35247e-05	2.52397	2.26606	4.68971	-1.09368	1.68481e-05	0.000198129	5.5124	4.87087	4.85192	-0.333669	0.114828	0.24652	5.8678	5.04466	5.97033	-0.187012	0.368172	0.555405	6.46573	6.16852	6.54393
1397868_at	Kdr	5.06471	5.80296	5.29724	4.83165	4.90307	5.31811	-0.0652458	0.808181	0.99973	5.00472	3.83276	5.53651	-0.147401	0.584337	0.945815	5.8533	3.79469	5.17716	-0.109154	0.684967	0.829186	4.33213	1.78902	1.29424	-1.28217	6.58184e-05	0.000544349	5.12081	3.72951	5.66657	-0.13834	0.607513	0.762702	5.10894	5.3664	5.09764	-0.0153489	0.954429	0.978985	4.52131	5.06995	4.8616	-0.124236	0.64443	0.789193	5.21339	4.33017	4.38492
1375616_at	Apba2	1.94284	2.48914	3.30314	3.81045	1.07256	1.87138	-0.610998	0.328831	0.938831	5.33673	2.1731	3.08321	0.130675	0.832981	0.98609	6.27006	4.14907	2.89787	0.489382	0.432488	0.637983	4.81243	3.72618	2.43345	0.226449	0.715044	0.83251	0.832238	1.29414	0.54945	-1.84166	0.00615886	0.0239946	5.77694	3.7443	1.09758	-0.0662615	0.914814	0.958211	0.624763	3.30973	2.07652	-0.888617	0.160126	0.313155	5.07197	4.21313	1.32825
1370998_at	Grm2	2.87176	2.15142	3.01644	4.37852	2.72546	4.59602	0.354711	0.438812	0.980945	3.27754	3.40242	4.59769	0.322296	0.481289	0.908221	5.33767	4.43027	2.52109	0.39482	0.389544	0.59662	4.21191	3.98529	2.75008	0.271813	0.551959	0.714506	2.58589	0.60987	1.30349	-1.22453	0.0120287	0.0412104	1.96192	0.879993	4.56947	-0.577779	0.211971	0.386066	1.61368	1.93832	2.70373	-0.54436	0.238748	0.415217	3.89936	4.23497	4.78079
1373354_at	Rnf165	4.35991	5.9053	5.71697	6.34406	6.18669	6.15395	0.198865	0.248031	0.90148	5.74438	6.64422	5.75389	0.1531	0.371095	0.849344	6.89256	6.12462	4.05955	0.0338292	0.84207	0.921842	5.63787	5.11389	5.93444	0.0330644	0.845593	0.915633	5.63399	5.27152	6.58258	0.0971797	0.568256	0.732923	5.87571	5.95704	5.93437	0.126321	0.459313	0.645764	5.78585	5.65329	5.13625	0.0242812	0.886259	0.94006	5.68468	6.00568	5.59183
1376564_at	Sptbn4	5.91312	5.35699	5.6727	5.57234	5.85494	5.17416	-0.0205687	0.959139	0.99973	4.94271	4.63273	3.28365	-0.409501	0.312969	0.814196	3.60309	5.31788	4.18916	-0.378074	0.350793	0.558732	1.79187	5.28402	3.41397	-0.815473	0.0512186	0.126186	3.8973	0.680066	4.07914	-1.34216	0.00249825	0.0114136	3.53259	4.27617	5.11808	-0.396108	0.328726	0.51927	5.01829	3.24799	4.78343	-0.39206	0.333594	0.520545	5.08828	6.20426	4.868
1371094_at	Lhx2	3.99234	1.23898	3.86374	3.75062	3.61942	3.13472	0.989343	0.0480336	0.606693	4.69179	1.32203	4.30902	0.765686	0.119908	0.588099	3.05658	4.55775	4.4122	1.16618	0.0216864	0.0753129	3.92418	2.61844	3.66746	0.930894	0.0616565	0.145215	4.93905	3.54691	4.10886	1.24211	0.0151656	0.0495987	4.79348	4.15195	4.90557	1.3887	0.00743125	0.0289361	4.20934	5.08127	4.49652	1.38147	0.00770224	0.029241	3.95845	4.66093	4.44802
1376184_at	Lynx1	5.50948	5.28967	4.32546	2.82567	3.26539	4.22239	-0.595468	0.199287	0.865344	3.01706	5.26822	1.972	-0.700064	0.133796	0.613827	5.37415	1.91564	5.1923	-0.443359	0.335483	0.543788	5.30577	2.31324	3.84794	-0.502915	0.275949	0.447918	2.69061	1.12002	1.789	-1.54657	0.00220764	0.0103548	5.05907	3.1016	5.91109	-0.178334	0.696072	0.829376	4.50361	3.80781	3.12613	-0.441965	0.336976	0.524311	5.2891	5.6582	1.84508
1384924_at	Prnd	5.15491	6.09225	5.49302	5.66227	4.61336	5.67516	-0.129294	0.691463	0.99973	5.90493	6.2544	5.44909	0.0176883	0.956629	0.996018	6.01228	4.70554	3.98401	-0.261084	0.425268	0.630852	6.44496	6.80543	5.11159	0.0696291	0.830561	0.907134	4.62972	4.61688	0.895404	-1.11376	0.00204232	0.00972479	7.1449	8.05783	8.16718	0.4258	0.198377	0.368489	8.13222	8.31972	8.40255	0.51709	0.121287	0.255997	6.90091	7.91732	8.36457
1369107_at	Sftpa1	2.64724	4.33369	5.56345	5.35823	3.07399	4.81016	-0.0245992	0.970647	0.99973	5.5171	4.53102	4.3196	0.124298	0.852551	0.989211	5.4291	6.12357	3.47119	0.156255	0.815295	0.907423	2.92149	4.84388	4.15275	-0.168271	0.801396	0.889641	0.158032	2.21243	1.81874	-2.34496	0.00165906	0.00821851	1.46952	2.2329	2.88337	-1.04658	0.126807	0.265576	2.73968	5.12951	0.83267	-0.944368	0.166383	0.321837	2.35413	4.11969	3.89364
1368381_at	Crtac1	5.37356	4.85283	4.57486	5.34143	5.34427	5.19901	0.0845468	0.813956	0.99973	4.72362	5.96451	4.76113	0.0359293	0.920302	0.993476	5.2857	3.98515	5.58711	-0.0269953	0.940073	0.970842	1.48074	3.27414	5.29317	-0.759414	0.0430287	0.110035	1.65647	2.46088	3.71327	-1.01328	0.00882992	0.0320622	3.92622	3.98895	3.9114	-0.340993	0.346842	0.537562	1.64698	1.74178	2.51369	-1.36987	0.000764527	0.00436555	2.26397	4.09298	3.13701
1369673_at	P2rx5	5.65497	5.05247	2.92812	5.06685	2.17581	3.31206	-0.447986	0.34317	0.945808	4.28236	5.19887	4.82902	0.0713357	0.878901	0.989444	5.62108	3.76603	5.39126	0.100062	0.830807	0.916373	4.55196	5.26237	4.109	0.0288874	0.950792	0.975972	0.968069	0.510343	3.85359	-1.86847	0.000487813	0.00303371	4.83074	3.13825	4.08747	-0.193638	0.679655	0.81797	1.50131	4.25356	4.68999	-0.543285	0.252415	0.430964	4.78536	5.06238	4.57605
1396604_at	Clasp2	4.27109	4.19811	3.98518	2.62852	3.31779	3.44479	-0.439659	0.309965	0.932696	4.37612	4.27018	3.04601	-0.132333	0.757575	0.981796	2.48015	3.43449	4.07362	-0.370344	0.390928	0.597942	1.90525	4.64859	4.17888	-0.339327	0.431245	0.608995	1.11877	3.52954	1.40205	-1.25298	0.00690636	0.0262577	4.38998	4.07339	3.47037	-0.0907792	0.832219	0.912415	3.08506	0.660995	4.01936	-1.0643	0.0192127	0.0611879	4.63312	3.69696	3.90088
1373747_at	Cnih2	3.32902	1.92477	1.33824	5.94588	5.9953	4.85792	1.14585	0.00365367	0.203577	4.40666	5.90505	5.26504	1.03319	0.00778289	0.158543	3.76087	4.11603	2.66731	0.456396	0.211633	0.400875	5.24803	1.62084	1.87165	-0.0018968	0.995788	0.997806	5.80666	5.33451	4.67953	1.0603	0.00650183	0.0250552	5.73757	5.76441	6.47927	1.24831	0.00180494	0.00897368	7.01835	6.72334	4.58395	1.25279	0.00174953	0.00871181	5.07434	4.18807	5.66134
1374280_at	Cbln2	3.10923	5.83328	5.90662	4.92407	2.43721	4.63148	-0.132141	0.757652	0.99973	4.48435	3.43981	3.76094	-0.111553	0.794428	0.984379	1.54679	2.31581	2.30675	-1.04878	0.0207135	0.0727849	1.40815	3.07862	4.37132	-0.649609	0.138071	0.270318	2.37906	1.42127	2.1621	-1.10766	0.0151695	0.0496056	3.27331	3.12204	2.4911	-0.507653	0.242249	0.42354	4.14238	2.75857	5.38184	-0.0835002	0.845314	0.917756	2.14778	2.26855	2.29174
1390899_at	LRRTM1	7.24063	7.57335	6.81573	7.53468	7.38722	7.04167	-0.00928791	0.974221	0.99973	6.75612	6.73069	6.64449	-0.134416	0.640792	0.959199	6.06532	6.29565	6.25037	-0.247827	0.392247	0.599001	4.99369	4.67798	6.1749	-0.489984	0.0978657	0.20811	4.92384	4.76792	1.72451	-1.10101	0.000734811	0.00421601	4.67483	3.38964	4.9124	-0.786628	0.0107807	0.0390222	6.07954	5.78034	2.40965	-0.74614	0.0149312	0.0500242	3.5426	4.52438	5.67094
1394720_at	Tal1	4.80258	4.84955	4.86081	3.51161	5.14653	5.46494	0.1278	0.730117	0.99973	5.54781	5.73322	5.62477	0.413506	0.26997	0.782352	5.23532	5.33759	4.74432	0.269376	0.469075	0.670073	5.07385	5.23208	4.86073	0.256366	0.490584	0.661477	2.19386	4.22787	4.42982	-0.293962	0.429979	0.614329	1.86995	5.23416	0.822843	-1.07763	0.00712409	0.027922	4.31434	4.39489	5.97594	0.193865	0.601364	0.756605	3.3597	4.54226	5.97296
1385097_at	Dab1	5.42209	4.02418	4.07184	2.00278	4.56784	2.33198	-0.777397	0.111223	0.759544	5.36061	5.60308	5.3542	0.194009	0.683458	0.968228	1.80678	4.58558	1.81065	-0.946741	0.0553813	0.153562	4.33444	3.83154	2.20994	-0.516493	0.282778	0.455015	4.2219	3.82557	4.49991	-0.187933	0.692828	0.823628	4.33711	1.07882	1.64295	-1.26826	0.0125879	0.0443213	2.40257	4.44422	4.43757	-0.393662	0.410591	0.595587	1.96633	2.74028	5.11486
1372745_at	Pdlim5	6.85242	4.57467	4.67218	2.37773	4.45526	1.53786	-0.97657	0.00109028	0.111286	2.89006	4.94745	4.97703	-0.267551	0.319168	0.817532	5.62039	4.90436	4.26184	-0.0265047	0.920561	0.960723	5.16526	4.71265	9.45957	0.297143	0.269736	0.440604	5.34145	5.46185	5.90737	0.157804	0.554116	0.721137	5.71885	4.59968	4.54692	-0.0178585	0.946424	0.974915	4.92338	6.03269	5.50666	0.132635	0.618633	0.769571	4.84179	4.72733	5.20612
1384133_at	Kif1a	5.9963	6.70036	6.95958	6.42055	6.47297	6.46206	-0.0532108	0.868878	0.99973	6.27593	6.95484	7.18648	0.0214604	0.946903	0.995023	6.72508	6.03341	6.15547	-0.0881191	0.784663	0.890668	5.97797	6.39279	5.95442	-0.132896	0.680574	0.808825	5.777	5.86155	6.14176	-0.176165	0.585771	0.746284	1.67638	3.20692	1.8454	-1.63943	2.95204e-05	0.000296465	3.24701	4.65073	4.71616	-0.691523	0.0403007	0.109846	1.40809	2.87636	1.58306
1398479_at	Ryr3	6.52902	6.33099	6.90746	6.62882	6.78233	6.12602	-0.0351923	0.916567	0.99973	6.26548	6.47666	6.32855	-0.0688374	0.837694	0.986846	6.0288	6.01405	5.75924	-0.168325	0.617224	0.783702	5.81624	4.41878	5.08363	-0.393822	0.247762	0.414217	4.99072	4.95014	3.89815	-0.540518	0.117055	0.245619	4.87469	1.59662	0.690169	-1.92857	5.66858e-06	7.43761e-05	5.78252	4.59311	5.0062	-0.385393	0.257747	0.437127	4.11419	4.50426	6.1582
1370654_at	Slc6a17	3.71984	0.310489	2.79689	5.44571	4.68261	4.89924	1.56297	0.00253752	0.164303	5.08982	5.69499	4.95662	1.6302	0.0017759	0.0674158	5.18578	5.86946	4.96185	1.6542	0.00156228	0.00974114	5.72225	5.05687	5.39127	1.66979	0.00143716	0.00685295	4.90353	4.2918	4.51283	1.43112	0.00505439	0.0204016	5.04161	5.40944	6.25337	1.71264	0.00114178	0.00619766	3.49462	6.00661	4.54068	1.43284	0.00500971	0.0205916	5.63806	6.16787	4.48335
1387635_at	Hmga2	4.29659	0.981749	4.60393	1.11337	3.42647	2.36561	-0.360476	0.467272	0.986877	2.26864	3.08405	1.09388	-0.439729	0.376514	0.85146	1.19149	4.23962	2.9001	-0.127494	0.796121	0.897315	2.41767	2.52125	1.45846	-0.367695	0.458503	0.633658	1.68783	1.19832	1.82378	-0.790727	0.118271	0.247574	6.87287	7.29261	6.13998	1.33676	0.0114541	0.0410811	6.27022	5.7104	4.43481	1.01856	0.0477065	0.125396	4.98603	2.05927	2.74236
1374035_at	Rem2	4.78726	1.96062	0.158439	1.68328	2.49024	2.8957	0.681137	0.312805	0.932951	1.27794	1.49636	4.33564	0.497817	0.458442	0.897005	5.08222	5.01545	3.93088	1.69621	0.0169247	0.0621203	2.20421	4.69093	2.78912	1.09729	0.109761	0.226682	4.8595	2.69808	2.49699	1.15829	0.0923503	0.204983	6.02348	5.36287	5.96367	2.01058	0.00561293	0.0229766	6.71734	5.93921	5.75438	2.09492	0.00413293	0.017559	7.29532	6.87224	6.41202
1387615_at	St8sia2	3.78918	4.17413	2.31518	5.72676	4.64931	1.41231	-0.16915	0.775548	0.99973	5.47544	4.73025	5.44328	0.466373	0.434392	0.885202	4.35423	4.9951	2.41675	-0.00808217	0.989121	0.993951	1.37609	1.92977	4.64304	-0.70539	0.240929	0.406299	2.17494	2.52495	0.958679	-1.11463	0.069539	0.165122	0.4075	1.53735	1.50184	-1.94273	0.0029385	0.0133744	1.0693	3.53208	0.695481	-1.44899	0.0210362	0.0657416	1.15705	1.53586	4.00559
1370201_at	Calb1	6.33086	1.63634	6.22773	4.25007	6.30774	3.27057	0.0191919	0.966565	0.99973	6.05427	6.82822	4.03838	0.328888	0.474959	0.90674	1.55878	4.92204	2.40266	-0.730756	0.119915	0.269842	2.85665	2.41673	3.85817	-0.553761	0.233555	0.397273	4.1709	4.14314	4.40877	-0.0483742	0.915865	0.956797	0.992438	1.30247	4.94283	-1.24032	0.0115047	0.0412265	6.06274	6.67417	4.66866	0.388329	0.399917	0.585666	7.23997	7.97278	8.09907
1368603_at	Add2	3.96417	6.35026	4.67656	6.14937	6.22214	7.14469	0.331718	0.29487	0.922875	6.23642	6.37307	7.0208	0.341592	0.281066	0.7922	5.92743	6.25001	3.45985	-0.0325315	0.917226	0.959113	6.13311	6.71189	4.48253	0.142694	0.649171	0.787961	5.34909	5.87813	2.3449	-0.298464	0.34488	0.533105	2.10623	2.38465	2.52346	-1.14524	0.00113431	0.00616646	4.75672	3.10479	5.57576	-0.245311	0.436139	0.619075	2.65511	2.08388	5.21089
1372208_at	Ppp1r1b	7.30134	7.01225	8.05541	8.04543	7.71165	7.40817	0.00938737	0.963789	0.99973	7.60627	7.72167	7.03252	-0.0420066	0.839084	0.987357	7.31793	7.27623	7.2365	-0.0754158	0.715698	0.849337	6.96559	6.32864	7.05071	-0.178752	0.391045	0.570037	7.49794	7.01609	5.40527	-0.221546	0.289745	0.473072	5.00381	2.76473	3.89732	-1.02117	4.3178e-05	0.000404187	5.2397	6.05593	4.52341	-0.550308	0.0128466	0.0443081	5.73992	5.37358	3.94622
1369286_at	Proc	2.06356	1.06545	3.09257	4.46107	4.67641	2.55763	1.1375	0.01951	0.436154	3.92783	2.7685	3.56939	0.984468	0.0404079	0.372895	0.745311	1.32148	2.35138	-0.371179	0.421911	0.627561	1.81908	0.724541	1.03248	-0.626882	0.18034	0.328684	2.22105	2.09825	1.75732	0.236233	0.607798	0.762926	1.13449	0.378512	0.598583	-1.42834	0.00440896	0.0188069	1.02573	1.40566	0.753135	-0.735408	0.118576	0.251422	2.63902	1.5828	2.29324
1387767_a_at	Col2a1	11.5971	12.3382	12.5222	12.383	12.3536	12.3355	0.00593212	0.979813	0.99973	12.7328	12.3725	12.4799	0.0256584	0.912858	0.992592	11.6082	11.9989	12.2941	-0.040771	0.861978	0.93237	11.2754	11.8128	11.9347	-0.0765381	0.74434	0.851922	10.8955	11.0198	10.9727	-0.166858	0.478975	0.658621	6.23032	5.9642	5.36141	-1.07529	0.000106305	0.000858158	4.72724	4.65054	5.05951	-1.35557	5.12051e-06	6.94464e-05	4.82856	4.76759	4.64447
1387683_at	Crhr1	4.30682	4.16884	5.06075	5.00165	3.86757	4.48354	-0.0746555	0.724344	0.99973	4.52002	2.98264	3.44848	-0.374518	0.0861229	0.521245	4.83843	4.99458	4.23008	0.0043845	0.983454	0.991056	4.68565	4.96267	3.50388	-0.104704	0.621325	0.767391	4.72483	4.93408	4.22926	-0.0129956	0.950986	0.977431	1.60721	2.67439	2.09235	-1.16451	1.01742e-05	0.000120524	4.8156	4.63111	3.98202	-0.0632875	0.764886	0.868437	4.02435	1.99693	4.48011
1380370_at	Robo3	5.52276	5.86297	6.61297	5.76308	6.16454	4.91634	-0.122833	0.733032	0.99973	6.12964	6.04873	5.0926	-0.0853598	0.812512	0.984786	5.03096	5.61478	5.62323	-0.168485	0.640245	0.799662	6.25445	5.82388	5.55459	-0.0521239	0.884798	0.94044	4.90734	4.67857	4.87409	-0.336925	0.353315	0.541303	4.08591	1.17187	3.4309	-1.25962	0.00168239	0.0084716	5.0083	2.81746	1.09094	-1.29087	0.00135307	0.00704169	2.35806	3.26341	2.48319
1372131_at	Ubqln2	11.5067	11.4756	11.535	11.6694	11.4056	11.4571	-0.00122183	0.932788	0.99973	11.3386	11.5393	11.4926	-0.00795915	0.583916	0.945624	11.2421	10.9385	11.4304	-0.0403938	0.00955579	0.0400057	10.9485	10.9887	11.3226	-0.0554774	0.000736825	0.00393403	11.2739	11.2757	11.3897	-0.0261468	0.0807047	0.184975	11.3479	11.3716	11.44	-0.0168096	0.252526	0.436466	11.3932	11.3249	11.4469	-0.0165885	0.258647	0.438292	11.1377	11.2724	11.4021
1368861_a_at	Mag	10.7074	11.0336	11.395	11.3301	11.3931	11.0846	0.0085771	0.945997	0.99973	11.3713	11.3441	11.1747	0.0121406	0.923624	0.993476	10.5322	10.6091	10.7542	-0.0753758	0.553149	0.738415	10.0512	10.1532	10.5983	-0.126002	0.324708	0.500988	9.32408	9.41939	9.55503	-0.248025	0.0594168	0.146145	3.68245	5.13638	5.03742	-1.29427	2.75762e-10	1.98729e-08	4.76953	5.53042	3.53911	-1.3041	2.37585e-10	1.66461e-08	4.94585	4.70851	3.54996
1371258_at	Fga	4.02358	4.3147	4.16214	4.13213	3.62053	2.61198	-0.317007	0.420574	0.975489	4.38318	4.50546	4.47539	0.0754712	0.846953	0.988902	5.72068	3.8086	5.27805	0.202066	0.606204	0.776074	3.33341	3.92707	4.49999	-0.119626	0.7598	0.862594	3.73364	5.26342	3.73831	-0.0134276	0.972596	0.987308	1.68447	1.12101	4.53431	-1.04709	0.012339	0.0436006	4.38993	4.46378	3.07478	-0.108769	0.780979	0.878881	4.66939	4.27114	4.77263
1370210_at	Tmem158	4.36824	4.0174	4.40017	4.36969	3.99389	3.41491	-0.113265	0.590824	0.99973	4.33964	4.62481	4.26292	0.0606155	0.77307	0.982086	5.96163	4.42978	4.329	0.200003	0.345534	0.553728	6.21398	7.04101	4.11377	0.418265	0.0555798	0.134255	4.20844	4.11919	4.22492	-0.0141309	0.946359	0.974771	8.65115	9.11778	8.15622	1.03084	4.66643e-05	0.000431332	8.50822	8.95567	6.69948	0.919581	0.000181326	0.0013514	11.0549	10.5475	4.70563
1369314_at	Fgf5	3.51891	2.6776	4.97121	4.38594	4.2921	4.35219	0.439982	0.0989835	0.74379	3.84539	4.71273	4.7615	0.464914	0.0822709	0.510535	2.86698	1.50149	5.02143	-0.200781	0.441097	0.645916	4.03853	3.71096	2.54929	0.0731165	0.777888	0.874818	4.37254	4.87663	4.44912	0.510503	0.0579451	0.143287	8.0104	8.12977	7.56021	1.30238	3.4317e-05	0.000334334	8.61265	8.43567	7.97467	1.38067	1.59186e-05	0.000180247	10.0857	9.60852	8.2317
1387486_at	Trim9	3.84325	4.73887	4.86063	4.41676	2.38609	2.92096	-0.40375	0.577853	0.99973	1.34353	1.5715	4.88158	-0.929939	0.206152	0.716708	4.51251	1.94973	3.94333	-0.346238	0.632888	0.794907	2.36061	5.22834	3.81234	-0.199713	0.782572	0.878083	4.41037	2.43612	1.85167	-0.613671	0.399638	0.586343	1.86578	3.59629	4.80052	-0.381952	0.598431	0.760083	1.85756	1.92716	0.105531	-2.5199	0.0017566	0.008744	4.86408	4.44063	1.44079
1396696_at	Gria4	6.30479	5.54375	5.8245	6.28073	6.03739	5.93122	-0.000961634	0.998271	0.9999	5.25991	6.37689	5.86736	-0.0651557	0.883291	0.989592	5.49242	5.74024	5.50122	-0.125923	0.776769	0.886595	2.04535	4.14597	5.54326	-0.753761	0.0990154	0.210042	4.89367	4.86263	4.79543	-0.327253	0.463396	0.645326	4.48013	5.82942	4.96628	-0.265671	0.550882	0.723463	4.97036	4.05619	0.625157	-1.38677	0.00426817	0.0180746	5.15183	5.15939	4.95939
1379753_at	Pex5l	6.80779	6.55261	6.96785	5.86198	6.77022	6.34635	-0.136204	0.695269	0.99973	6.55261	6.79486	6.9453	-0.0375256	0.913928	0.992841	5.95496	5.36933	6.55903	-0.224271	0.520093	0.71218	5.13023	5.30972	3.19485	-0.64724	0.0717865	0.163671	3.41304	3.26477	4.68693	-0.892815	0.0157787	0.0512274	1.84668	0.946835	2.16825	-2.15416	1.80028e-06	2.83556e-05	2.59115	2.02535	1.43495	-1.82412	1.9312e-05	0.000212225	0.652289	0.80831	1.69599
1370535_at	Myt1l	3.56754	3.49738	5.46334	5.34904	5.60552	5.13012	0.327298	0.370013	0.958436	4.59398	5.29356	5.69705	0.27699	0.446961	0.891956	6.33113	5.15773	2.58363	0.0384566	0.915403	0.958408	5.34063	5.19225	5.77588	0.346728	0.342781	0.519836	4.72	3.06598	5.20023	-0.0165064	0.96363	0.983308	5.21087	3.22332	5.12281	0.0479256	0.89469	0.947023	2.09617	2.3143	1.95935	-1.01151	0.00942379	0.0344806	4.74521	1.38671	3.83981
1388208_a_at	Ret	1.88185	5.78076	5.63321	6.56667	5.21842	4.19372	0.27388	0.613242	0.99973	6.81505	6.9424	6.08895	0.608328	0.26658	0.780033	5.29537	4.82526	3.29597	0.0168917	0.975063	0.987395	2.10964	2.7635	5.18018	-0.476291	0.381991	0.560835	4.288	4.50198	3.00823	-0.161862	0.76475	0.870266	3.30288	2.89031	2.12632	-0.667353	0.224144	0.401656	3.63318	1.938	0.544946	-1.46846	0.0112809	0.0398032	2.75861	3.67679	1.51092
1369001_at	Chrna3	2.29294	3.78591	5.42614	4.32256	4.77343	2.69062	0.306342	0.756837	0.99973	1.53684	4.07814	1.98666	-0.412534	0.676952	0.966285	5.32933	1.9463	2.23418	-0.113797	0.908348	0.955266	1.93761	1.66939	3.58323	-0.446989	0.651789	0.789706	4.32747	0.614945	2.11236	-0.794971	0.42436	0.609215	3.42059	0.979596	3.29534	-0.470299	0.635	0.786402	0.0253596	0.921324	1.14434	-3.36695	0.00213486	0.0102618	2.04138	0.228467	1.0872
1387309_a_at	Grik1	0.890432	1.23389	2.52004	1.66521	1.22514	4.23271	0.502386	0.261562	0.905694	3.25582	2.10317	4.42551	1.10612	0.0183462	0.249861	3.31661	4.46262	2.34141	1.17063	0.0131413	0.0511391	2.75742	1.97425	5.12491	1.06636	0.022451	0.0655705	2.38849	1.73275	4.84841	0.907867	0.0486276	0.125181	1.87817	3.18083	3.23642	0.890019	0.0528628	0.1376	5.15183	1.98617	4.93759	1.35194	0.00497201	0.0204719	5.6512	4.38494	5.46376
1385770_at	Ulk4	2.66693	2.31359	3.22931	4.0549	2.49143	4.01525	0.0841402	0.745371	0.99973	2.50156	3.93106	3.01996	-0.0658106	0.799407	0.984786	3.64946	4.43651	3.28072	0.213805	0.41209	0.61847	3.86796	4.98212	2.54208	0.174878	0.501285	0.670985	2.26037	2.50363	3.3428	-0.282691	0.280681	0.462832	5.57172	6.00423	3.49004	0.592546	0.0296159	0.0877162	6.42222	7.14249	6.01696	1.00628	0.000635006	0.00375376	8.13378	7.32572	6.49593
1385387_at	Nkx2-2	3.66801	4.3872	4.48323	5.06242	5.16221	4.32108	0.193321	0.694477	0.99973	5.24296	2.33015	4.28895	-0.17594	0.720663	0.976527	4.0464	5.53145	2.33928	-0.176295	0.720123	0.852051	4.53125	5.07824	4.43034	0.144136	0.76947	0.869511	2.24505	4.6381	5.03231	-0.175915	0.720701	0.842139	5.04261	4.13962	3.32902	-0.0401598	0.934866	0.968812	0.343486	3.37469	1.93704	-1.69077	0.00196015	0.00956466	4.69881	4.39169	4.03912
1370451_a_at	Cacna1c	5.6575	5.78	6.04558	5.64762	6.05121	4.95246	-0.0717926	0.82149	0.99973	5.48433	5.52126	5.51492	-0.0782442	0.805775	0.984786	6.72618	6.40496	6.00043	0.131885	0.678908	0.824893	6.65934	6.27162	5.58762	0.0826878	0.794999	0.885683	6.32142	6.16535	5.31323	0.0252114	0.936817	0.969228	5.02919	2.61594	5.98779	-0.439571	0.175332	0.336853	2.11458	4.41115	1.62775	-1.23133	0.000661893	0.00388309	2.64599	4.86425	4.90008
1367851_at	Ptgds	8.84036	8.39267	9.11623	9.08391	8.71769	8.75202	0.00568832	0.984483	0.999898	8.96895	8.85146	8.84346	0.0118855	0.967585	0.997278	10.6562	9.04344	8.79566	0.102492	0.726357	0.855686	8.34952	7.65851	8.76588	-0.0963846	0.742026	0.850529	8.36402	8.19916	8.22265	-0.0935108	0.749439	0.860092	4.53795	5.52694	5.76812	-0.747729	0.0163387	0.0544029	3.07805	1.36094	5.46017	-1.63475	8.29611e-06	0.000104639	4.70048	2.26275	4.191
1384910_at	Lrtm2	7.75562	8.29795	8.87897	8.54322	8.32817	7.61453	-0.0366723	0.836583	0.99973	8.07549	7.93487	7.87794	-0.0706588	0.691412	0.970019	7.44666	7.4464	8.14015	-0.124453	0.485993	0.684269	6.92666	6.8473	7.32992	-0.25002	0.168046	0.312311	6.46549	6.32336	6.33852	-0.391318	0.0357774	0.0985585	5.02069	5.35914	5.43796	-0.6662	0.000904442	0.00514094	4.35952	5.21126	2.96608	-1.03906	4.35951e-06	6.12039e-05	5.1583	4.50919	2.49985
1368502_at	Gast	2.0194	2.56408	4.90997	5.28776	3.52098	4.71107	0.391415	0.308557	0.932271	4.01866	4.73167	5.03922	0.433939	0.260132	0.772907	5.81371	1.91514	5.36625	0.206792	0.587641	0.76368	2.32868	4.1006	1.5363	-0.468546	0.225046	0.386907	5.6101	4.35121	4.83195	0.533869	0.168793	0.322347	3.74615	3.02699	5.05846	0.187182	0.623347	0.777662	1.76193	0.918647	1.24356	-1.42375	0.000912879	0.00505344	4.37469	4.66039	4.23136
1371156_a_at	Glra1	5.2676	5.7899	5.17641	5.7986	2.01783	4.94283	-0.218762	0.675436	0.99973	5.4033	3.76429	2.48601	-0.283363	0.588054	0.946986	4.5977	1.74521	4.47411	-0.448073	0.393911	0.600678	5.30777	5.38587	4.14439	0.126102	0.809049	0.894294	5.12732	5.22892	4.97549	0.183139	0.725803	0.845517	3.9939	5.08105	5.91576	0.13245	0.799649	0.893754	3.10244	1.9203	0.560355	-1.59033	0.00512806	0.0209849	4.21728	1.3663	4.86885
1395466_at	Anxa9	6.07864	6.58948	6.36023	5.6782	6.07328	5.59271	-0.0440308	0.914898	0.99973	6.36777	6.1132	5.93715	0.0429801	0.91692	0.993331	6.11421	6.21803	5.89416	0.0281203	0.945584	0.973507	2.6075	3.47031	5.76483	-0.672845	0.11196	0.230246	5.65486	5.92269	5.64703	-0.0534368	0.896816	0.946354	2.63273	1.84324	2.76379	-1.32603	0.0033963	0.0151145	2.08392	4.09968	0.591116	-1.79574	0.000190725	0.00141026	4.21236	2.46151	2.56554
1369405_a_at	Chrnb4	4.29046	1.46603	3.73649	2.55584	2.30604	5.01785	-0.0456767	0.921013	0.99973	4.63191	4.70928	4.40597	0.521086	0.264276	0.77709	2.67295	4.11665	4.08496	0.155636	0.735746	0.861763	4.18804	2.42503	2.08137	-0.207169	0.653561	0.790863	2.01577	1.82087	4.18378	-0.36085	0.436339	0.620665	4.03718	4.50943	1.74953	-0.01002	0.982644	0.991981	4.61585	4.32786	2.09485	0.12126	0.792495	0.885428	2.77488	4.03971	1.59986
1391162_at	Dcdc2	8.617	8.38839	8.76762	8.70692	8.92105	8.64328	0.0212002	0.959835	0.99973	8.33132	8.59605	8.41053	-0.030979	0.941339	0.994565	7.85363	7.88269	7.68143	-0.144644	0.731468	0.858876	6.93634	6.56131	7.62692	-0.296032	0.484199	0.656013	7.16373	7.07829	7.31564	-0.264086	0.532146	0.703156	4.22931	3.68831	4.61485	-1.05256	0.0185582	0.0603709	4.44131	3.75566	3.77079	-1.11748	0.013051	0.0448195	4.68833	0.403031	2.22547
1387040_at	Mal	13.7656	13.7374	14.0138	13.7555	13.7381	13.8723	-0.00886566	0.913278	0.99973	13.8123	13.8924	13.919	0.000103655	0.998984	0.999869	13.5897	13.4692	13.663	-0.0315119	0.69911	0.83934	13.3538	13.4117	13.4955	-0.047925	0.557457	0.719058	13.1379	13.0913	13.0616	-0.0831073	0.312526	0.497716	8.84669	8.92191	8.64649	-0.656058	2.38662e-08	7.85913e-07	6.46724	7.0107	7.24862	-1.00745	5.69245e-12	8.28786e-10	5.38705	6.33205	7.10626
1368530_at	Mmp12	5.1216	5.50136	4.36727	4.08193	5.02375	5.11699	-0.0696019	0.820912	0.99973	1.36723	4.53595	4.18046	-0.741933	0.0225033	0.277829	6.34093	7.34262	6.36229	0.429472	0.170772	0.345155	8.47683	8.68455	5.3155	0.563355	0.0763524	0.171962	5.3361	5.75097	5.33536	0.144353	0.639321	0.787104	6.2556	8.63999	9.48062	0.693014	0.0319104	0.092976	11.0396	11.1659	9.89228	1.10995	0.00127746	0.00670943	4.58775	10.1728	9.12404
1370545_at	Kcna1	10.849	10.7812	11.3799	11.4595	11.5633	10.9335	0.0249868	0.932463	0.99973	11.3347	11.2625	11.0924	0.0139837	0.96217	0.997002	11.7741	11.3145	11.3542	0.0457108	0.876815	0.940318	11.7691	11.6985	11.6288	0.0730464	0.804439	0.891501	11.1122	11.1412	10.039	-0.0487378	0.868734	0.929891	6.43434	6.16093	6.38637	-0.813913	0.0101971	0.0373482	3.33336	2.16585	2.60168	-2.06478	2.65122e-07	5.86746e-06	3.62073	2.7144	2.86737
1382775_at	Ryr2	1.32874	2.7171	1.97553	2.93851	2.70645	1.45649	0.0242739	0.955694	0.99973	2.89938	5.6212	4.91672	0.954385	0.0371414	0.357457	2.91304	3.01095	2.86408	0.396552	0.368203	0.576212	2.07678	2.12453	2.53722	0.00786008	0.985646	0.992951	1.756	2.30193	0.933826	-0.514934	0.245349	0.42103	0.782722	2.04687	1.28263	-0.807356	0.0741726	0.177886	2.14536	0.904221	0.441572	-1.22816	0.00905927	0.0334105	1.92831	0.888886	1.8159
1387301_at	Fgf1	6.63215	6.46605	7.18272	6.49975	7.19224	6.24964	-0.0332568	0.932246	0.99973	7.15505	7.00265	5.38724	-0.0713193	0.855367	0.989211	5.20916	5.69524	6.01996	-0.269936	0.49229	0.689851	6.58002	5.88924	6.39932	-0.112092	0.774624	0.873031	1.61717	6.05616	5.05796	-0.886647	0.0311137	0.0880428	4.12611	4.71298	2.72873	-0.853572	0.0373149	0.105196	0.95529	1.80531	2.20278	-2.1216	1.25751e-05	0.000148244	1.38165	4.65839	4.17633
1367556_s_at	Alb	6.60969	6.86083	5.91841	5.12099	4.11606	6.61198	-0.271609	0.455184	0.982743	4.55525	2.45312	7.38156	-0.523841	0.156192	0.65103	6.11095	5.44129	6.06424	-0.0939744	0.795063	0.896665	2.39481	3.89697	5.97046	-0.712495	0.0579899	0.138626	5.93636	5.679	6.14165	-0.0812509	0.822278	0.905274	5.27272	5.15818	5.65818	-0.223949	0.537285	0.71278	2.13275	2.35576	5.98559	-1.00906	0.00949766	0.03468	2.4607	5.53979	4.90371
1393808_at	Fa2h	12.0949	12.1826	12.6283	12.3747	12.5601	12.3622	0.00105718	0.99342	0.999898	12.5168	12.5572	12.4142	0.00845631	0.947404	0.995062	11.8734	12.0126	12.026	-0.0535233	0.676841	0.823463	11.5698	11.4736	11.9158	-0.0924878	0.473023	0.646213	10.859	10.9617	11.0125	-0.182834	0.162475	0.313559	7.29108	7.00157	6.92009	-0.813398	1.27889e-06	2.12767e-05	5.33106	6.1251	5.7852	-1.11442	6.05053e-09	2.49341e-07	5.68982	6.54072	6.10794
1369350_at	Kcnq2	5.26637	6.21467	5.60956	5.82119	6.24089	5.18775	0.0115298	0.970082	0.99973	5.31371	5.50886	4.02647	-0.214199	0.488178	0.909678	5.1331	5.19292	5.3956	-0.118475	0.700398	0.840291	5.91963	5.84951	3.72907	-0.170315	0.580794	0.736911	6.44511	5.69956	2.27634	-0.379271	0.224592	0.395717	4.2209	3.14414	6.5653	-0.359504	0.248944	0.43206	2.95521	1.51289	3.7952	-1.14628	0.000951442	0.00523284	5.73436	5.34481	5.25866
1371000_at	Cacna1s	6.11745	2.53765	3.45276	2.69312	0.861847	1.90403	-1.08522	0.0456857	0.597791	2.39028	2.60027	2.49237	-0.482047	0.358388	0.843075	2.01987	3.50098	1.63424	-0.622952	0.238027	0.434238	3.46641	2.27082	7.71323	0.17483	0.737085	0.847736	3.43048	1.87589	3.23617	-0.339742	0.515543	0.688945	2.94144	2.13433	2.53999	-0.468123	0.372199	0.563625	3.10218	1.64917	2.6915	-0.538688	0.305787	0.491542	0.727099	1.47334	2.03381
1373774_at	Rit2	5.17518	5.79744	5.85142	5.29005	4.54315	4.21892	-0.250133	0.537754	0.99973	4.96638	5.54055	5.12241	-0.0917341	0.820592	0.985007	5.39862	5.03881	5.59216	-0.0550572	0.891695	0.947771	3.68869	2.23112	2.74097	-0.972895	0.0229007	0.0666569	4.32123	1.40427	5.1399	-0.817083	0.0523109	0.132519	3.16244	2.12136	5.51432	-0.735013	0.0786581	0.185922	2.12714	5.33691	2.12929	-0.939653	0.0274556	0.0812591	2.80551	1.52767	2.65767
1390411_at	Cldn19	11.724	11.4036	11.9039	11.7528	11.8075	11.2692	-0.0240586	0.890017	0.99973	11.8403	11.9522	11.6254	0.000332857	0.998473	0.999869	11.2268	11.3781	11.2864	-0.06316	0.716909	0.850072	11.0665	11.0604	11.1714	-0.0886192	0.611409	0.760243	10.8432	10.8794	10.6888	-0.127595	0.465771	0.647047	6.79475	6.69185	6.55537	-0.821184	7.53692e-05	0.00064568	6.07246	6.03577	5.79051	-0.984516	6.95265e-06	8.94642e-05	5.36942	5.9775	5.64652
1371063_at	Sh3gl2	6.3799	5.76334	6.95111	6.28889	5.79575	5.67932	-0.121907	0.539032	0.99973	6.32218	5.04732	5.2188	-0.226527	0.258273	0.771725	5.21155	5.68872	6.24847	-0.175306	0.379069	0.587031	5.15968	4.66837	5.47902	-0.338374	0.0965534	0.206114	5.93176	5.22171	5.3039	-0.233068	0.245149	0.420788	5.18062	3.76898	4.7789	-0.505088	0.0163847	0.0545245	4.57745	3.25216	5.11632	-0.60273	0.00512991	0.0209868	2.59422	2.46652	4.74463
1394323_at	Cdk5r2	2.47684	2.19872	2.83222	5.39666	5.62506	4.8426	1.05346	0.244737	0.899989	2.90435	3.40156	1.31087	-0.114797	0.897686	0.991281	1.11565	2.73395	2.40873	-0.387397	0.664916	0.815482	2.90747	2.7223	2.86096	0.15392	0.863136	0.92641	5.3213	1.28668	2.91184	0.0926772	0.917316	0.957708	0.153443	2.15489	2.95817	-1.35708	0.137602	0.282409	2.20366	2.24002	1.43803	-0.40394	0.651591	0.79387	0.427814	0.0369733	1.36898
1369695_at	Wt1	1.84784	4.24606	5.32844	4.08961	5.71437	4.85889	0.40204	0.491566	0.992014	5.19099	4.71968	4.10381	0.343532	0.556183	0.934312	6.08102	2.6834	2.62634	-0.0665452	0.908915	0.955553	0.707691	5.35898	5.28554	-0.431954	0.460255	0.635358	4.42084	5.06981	5.07892	0.403236	0.490291	0.668624	3.17781	5.07222	3.36263	0.0463923	0.936424	0.969871	5.2582	5.57688	3.08363	0.292532	0.61591	0.767661	0.384824	1.22324	2.32631
1369391_at	Grm8	3.99086	4.2591	4.37706	4.45838	5.41387	4.73925	0.136336	0.795303	0.99973	5.56459	4.35824	5.06161	0.170264	0.746042	0.98086	5.91813	4.86714	0.856497	-0.601365	0.258639	0.459195	5.03057	2.93255	4.6737	-0.107129	0.838424	0.911587	4.10145	5.12481	3.0053	-0.149229	0.776468	0.877892	4.21102	2.44249	2.05137	-0.676572	0.205367	0.377876	1.50863	2.93902	2.5711	-0.972623	0.0735649	0.175715	3.58794	1.38995	0.547656
1378101_at	Ppp1r17	0.942133	3.49548	1.03512	2.30227	5.44569	1.67963	0.468998	0.450211	0.982229	2.33549	5.82944	0.787016	0.144076	0.815578	0.984786	3.45321	3.69141	0.760246	0.0957761	0.876745	0.940314	1.48485	1.9906	1.33255	-0.337202	0.586119	0.741425	1.04215	2.46775	3.15861	0.0109134	0.985896	0.994076	3.50224	5.40014	5.13634	1.20423	0.0604097	0.152282	6.1387	5.60754	4.397	1.4175	0.0292021	0.0851805	6.00838	6.6498	6.52255
1396047_at	Rere	4.00563	2.00427	3.94175	1.20668	3.84207	2.42007	-0.346107	0.761501	0.99973	4.90738	1.64918	2.37257	-0.0877153	0.938631	0.994554	1.31023	4.81885	2.58336	-0.16618	0.88405	0.943776	3.96633	3.67879	4.41901	0.494821	0.664668	0.798827	4.94123	4.26645	4.35859	0.665155	0.560728	0.726724	2.30886	4.49542	4.29993	0.317883	0.780396	0.882588	2.24368	4.19696	2.89564	0.0809328	0.943368	0.971135	4.22194	0.00879003	0.851591
1393549_at	Cdh8	4.02745	4.05988	4.03941	1.76014	4.75507	1.56608	-0.881069	0.494489	0.992631	3.07101	4.30489	2.17513	-0.503242	0.695408	0.970908	4.6135	2.14979	1.77358	-0.739597	0.565746	0.747947	2.926	2.9424	2.17827	-0.708805	0.581926	0.738041	1.53018	4.54671	2.47189	-0.75046	0.560093	0.72628	3.6647	4.23054	2.08536	-0.446896	0.727984	0.850096	1.95876	1.67652	1.66649	-1.3011	0.315828	0.502253	0.84724	0.00212036	1.75045
1368564_at	Slc17a6	4.57326	5.383	5.26968	2.2893	4.92399	5.382	-0.393039	0.33935	0.944753	2.99606	3.2122	5.08147	-0.496706	0.229898	0.743606	6.48046	1.36275	4.34747	-0.613068	0.141451	0.3027	5.55879	4.81153	4.0179	-0.118095	0.772094	0.871326	3.26074	4.63089	4.2264	-0.368692	0.369558	0.557262	4.10356	4.40286	4.47012	-0.255454	0.532314	0.709076	4.25674	2.4139	4.55193	-0.518134	0.211022	0.381022	1.08628	2.09821	4.09439
1391948_at	Bcl11b	2.58422	2.39166	3.25084	5.04615	2.76282	4.94753	0.598864	0.210484	0.876847	0.478214	4.3842	5.18474	-0.289708	0.539493	0.928851	4.99	6.11824	5.2841	1.00746	0.0406205	0.12151	5.28098	5.66999	5.02108	0.97357	0.0472495	0.11839	4.75236	3.8337	2.12855	0.321937	0.495745	0.672704	4.98857	5.49299	5.7637	0.997258	0.0425219	0.116176	6.65707	6.55839	5.75358	1.22042	0.014962	0.0501097	7.10931	6.38342	5.93848
1391007_s_at	Kcnj11	5.9385	5.98896	6.70057	6.73684	6.90979	6.19522	0.025177	0.970705	0.99973	6.96155	6.43556	6.31813	0.0162106	0.981135	0.997477	5.53687	6.39609	6.76203	-0.0642063	0.925389	0.963551	5.58497	5.05577	6.71282	-0.176646	0.796803	0.886841	4.96061	5.52914	5.22794	-0.310841	0.650961	0.795419	5.05331	5.10891	3.07271	-0.595527	0.38879	0.58004	1.4751	4.67876	5.08671	-0.987555	0.158506	0.310856	4.81436	4.90648	0.195036
1369654_at	Prkaa2	5.53012	5.51616	3.26568	2.00223	2.11194	3.33852	-0.877762	0.0381243	0.565896	4.23331	3.24305	5.3478	-0.0848611	0.833739	0.986115	2.16601	2.39922	2.87694	-0.850175	0.0440371	0.128832	1.98812	3.73109	6.55166	-0.283267	0.485567	0.657035	2.36042	1.87821	2.56218	-0.982297	0.0216888	0.0661644	3.4424	3.87503	3.07587	-0.364684	0.370893	0.562616	3.76267	1.67443	3.98803	-0.600521	0.146271	0.294018	1.32283	1.44002	2.63139
1378714_at	Mrap2	0.626025	5.43918	5.74128	4.10323	5.36218	4.87416	0.823305	0.110537	0.759544	3.41289	4.24704	5.01398	0.636196	0.212609	0.723412	1.41766	5.08396	5.39652	0.335557	0.505859	0.700683	4.80247	5.37678	2.7494	0.624938	0.220552	0.381168	5.49906	5.61941	4.22785	0.918235	0.0769647	0.178514	6.37787	6.71233	6.12308	1.25311	0.0187312	0.0607913	6.87998	7.07167	5.89424	1.29631	0.0154069	0.0512945	7.35729	7.33395	6.60279
1369824_at	Nrp2	4.29406	4.64756	4.46409	4.91602	4.1384	3.13111	-0.254993	0.59215	0.99973	2.1159	4.73643	4.79547	-0.390491	0.413892	0.873144	5.0926	4.66343	3.57722	-0.116528	0.806138	0.902713	4.37307	4.35814	4.75634	-0.0853354	0.857332	0.922632	4.81605	1.6642	2.91595	-0.73719	0.129603	0.26516	1.96717	4.87379	4.84157	-0.407193	0.3945	0.585604	3.98338	4.26607	1.86722	-0.590141	0.221008	0.393559	0.456926	2.13029	1.32315
1369284_at	Barhl2	3.08616	5.18656	2.6336	5.07651	4.48038	3.1302	0.156949	0.72171	0.99973	2.64869	5.387	3.71752	0.0154111	0.972064	0.997278	5.92438	2.01358	5.70604	0.135351	0.75864	0.875781	4.97492	2.52551	2.7282	-0.194557	0.659067	0.794593	4.91185	3.1799	4.18369	0.115719	0.792728	0.888061	2.69386	2.7646	5.3797	-0.119531	0.786073	0.886143	2.51159	4.40919	1.24995	-0.630628	0.160584	0.313773	1.19904	2.21663	1.56353
1387744_at	Nppc	4.49426	4.93983	4.36749	3.05537	2.87515	4.55725	-0.426617	0.195491	0.861699	2.33357	5.26833	4.93209	-0.226972	0.485451	0.909149	6.06947	5.36728	2.8056	-0.0296433	0.92704	0.964186	4.69635	3.43047	2.84771	-0.361085	0.270839	0.442002	5.50083	4.62941	4.31325	0.0587509	0.856024	0.922633	2.83334	4.24227	5.10047	-0.221676	0.495588	0.678295	5.1729	5.29235	2.70916	-0.130091	0.688269	0.817812	1.95402	2.42687	2.20404
1393181_at	Nfasc	7.83401	8.06624	8.51177	9.00196	9.0617	8.22962	0.0668335	0.778717	0.99973	8.76674	8.78378	8.37038	0.0472759	0.842382	0.988044	8.32573	8.06723	7.83836	-0.0500483	0.833279	0.9174	7.59505	7.38082	7.67203	-0.147299	0.537035	0.702142	7.551	7.24756	7.19548	-0.189698	0.427844	0.612671	5.78234	3.5513	6.4193	-0.715976	0.00560347	0.0229467	5.45716	4.8916	5.30007	-0.68196	0.00788944	0.0298332	1.99171	2.70896	4.2697
1379491_at	Mrap	11.7013	11.4622	11.6499	11.744	11.7853	11.1681	-0.0134934	0.937483	0.99973	11.7312	11.6112	11.8127	0.00581311	0.973043	0.997278	11.082	11.0436	11.3951	-0.0629751	0.71469	0.848639	10.5584	10.8016	11.2552	-0.10285	0.551423	0.71394	10.4279	10.3504	10.3992	-0.16739	0.335316	0.522522	8.78662	8.47525	7.9504	-0.474988	0.0101861	0.0373174	5.81837	6.71351	7.96676	-0.784294	0.00011407	0.000918515	4.86785	4.86094	6.85745
1368688_at	Ntsr2	8.24759	7.32454	6.75617	7.03599	6.16608	6.76991	-0.141815	0.571127	0.99973	7.57996	7.10107	7.54662	0.0141229	0.954866	0.995729	6.70979	6.48809	6.15532	-0.185932	0.458826	0.661775	6.72255	5.29229	6.91383	-0.227101	0.36693	0.545302	6.08435	5.59015	6.75014	-0.260261	0.302438	0.487079	4.72543	4.8801	4.99529	-0.591922	0.0247102	0.0760737	5.3467	4.62904	3.50797	-0.727896	0.00704705	0.0271088	3.80009	4.83088	2.23253
1387145_at	Gjb1	9.0749	9.41032	10.0745	10.1516	10.0705	9.43499	0.0211231	0.857708	0.99973	10.1735	10.1275	9.48414	0.0273695	0.816338	0.984786	9.40017	9.62505	9.28985	-0.0450729	0.702377	0.841432	9.37495	9.48188	9.25982	-0.0551291	0.640494	0.781863	9.15006	9.35161	9.356	-0.0684891	0.562283	0.727935	7.05181	7.34783	7.08117	-0.443685	0.000863093	0.00494906	6.56979	7.1847	5.59662	-0.601675	2.79808e-05	0.000288893	5.6251	4.50768	3.90552
1370089_at	Ppargc1a	5.10384	6.01816	5.28188	3.88225	2.25794	5.22815	-0.589341	0.188122	0.855798	2.89373	5.05847	6.10946	-0.267851	0.543849	0.930805	2.49038	4.39615	5.56608	-0.452319	0.308799	0.51578	5.26419	5.81325	5.93296	0.0726931	0.868678	0.930479	4.88446	3.71921	5.18203	-0.243172	0.581322	0.742922	5.65324	4.74632	4.95892	-0.0767715	0.861388	0.929291	2.2212	4.35211	5.59445	-0.509725	0.252804	0.431356	2.02171	3.97154	1.26193
1387563_at	Pgr	4.68105	3.41789	3.12065	3.87406	4.31401	3.3723	-0.0284331	0.919106	0.99973	4.59445	5.2813	4.52769	0.29255	0.301504	0.805865	4.11907	4.31313	5.07465	0.197484	0.48282	0.681944	4.65995	4.84128	4.70105	0.275593	0.329781	0.50682	3.4148	3.14633	3.89167	-0.172015	0.540512	0.710037	3.1748	3.71757	3.75568	-0.143937	0.608128	0.766561	3.7971	4.88267	4.27816	0.135883	0.628242	0.777104	3.88399	4.52642	4.42841
1391032_at	Sez6	7.14957	7.65657	7.7311	7.92278	7.55563	7.57661	0.033995	0.927375	0.99973	7.69317	7.22387	7.65048	0.00292515	0.993742	0.999309	6.24917	6.29744	6.87302	-0.214583	0.566385	0.748332	6.22098	5.42204	6.64496	-0.304962	0.416786	0.595777	7.23589	7.02241	6.75758	-0.0998268	0.7891	0.885588	5.57944	5.74253	5.14521	-0.452696	0.231909	0.411202	5.69588	2.89698	5.42585	-0.746269	0.0545031	0.139117	5.1668	5.32418	4.60624
1371214_at	Itga7	1.09368	1.13072	1.92798	4.02947	1.83658	1.25362	0.44766	0.424332	0.976705	2.43164	3.24963	1.91155	0.682073	0.227571	0.741641	1.25821	0.628835	2.05969	-0.388724	0.487118	0.685147	3.62241	2.06562	1.97692	0.672015	0.234291	0.398266	2.22191	1.58629	1.99322	0.313941	0.57397	0.737222	0.89463	4.32641	2.61034	0.48868	0.383748	0.575058	1.35255	3.66192	4.14818	0.830009	0.144899	0.291976	4.60361	4.02131	1.55289
1380181_at	Lhx4	2.66733	1.45351	5.21453	2.61302	0.949194	1.20306	-0.923462	0.143651	0.80526	3.87349	2.48849	1.84554	-0.0648819	0.916284	0.993331	4.85709	1.6744	1.44574	-0.264016	0.669412	0.818487	1.57881	2.20084	1.84676	-0.555236	0.372375	0.550539	1.44322	3.47709	1.59012	-0.450429	0.467999	0.649088	1.25807	1.43378	0.977114	-1.17665	0.0660156	0.162939	3.32752	0.990014	0.789733	-0.989396	0.11837	0.251135	2.57623	2.04705	1.82905
1370604_at	Lepr	6.08841	7.32075	7.14521	6.27536	6.71034	6.66395	-0.0419639	0.893013	0.99973	6.03193	6.64336	7.45669	-0.0117618	0.969924	0.997278	2.98189	5.90577	7.0964	-0.430973	0.175544	0.351897	3.00494	3.08056	5.9153	-0.827792	0.013082	0.0422211	2.89403	5.41665	6.10042	-0.559655	0.0824403	0.187916	6.2981	5.60714	6.10371	-0.168828	0.589529	0.753986	5.31864	4.38112	5.33436	-0.433562	0.173062	0.331449	4.53541	4.96439	5.79503
1370058_at	Nefl	6.9346	7.79273	7.45753	7.12737	6.85987	7.56397	-0.0577178	0.8371	0.99973	7.45183	7.74499	7.89651	0.0427414	0.878962	0.989444	7.39995	7.86467	7.88562	0.0460926	0.869559	0.93681	6.9447	8.35743	7.51993	0.0219475	0.937659	0.968208	8.01653	6.79605	9.43604	0.100669	0.720136	0.841718	6.84156	8.22676	7.96772	0.0349898	0.900779	0.950348	7.07605	6.90189	3.53417	-0.424181	0.13975	0.284417	4.91305	5.12772	5.13891
1369810_at	Dmd	7.08509	6.68648	7.88169	7.71984	7.7741	7.64776	0.0482353	0.858526	0.99973	7.68057	7.67368	7.44073	0.0263332	0.922459	0.993476	7.00068	7.49261	6.86613	-0.0683721	0.800593	0.899989	6.28875	6.70171	6.63514	-0.190049	0.484613	0.656325	4.23668	5.3442	6.63337	-0.488975	0.0802883	0.184374	6.54656	6.33637	6.37869	-0.216641	0.426344	0.616413	5.19514	7.10704	6.16941	-0.288678	0.291637	0.475742	6.97241	6.19228	5.77087
1367845_at	Nefm	7.35203	7.8105	7.47182	7.47754	7.26959	6.85593	-0.0567783	0.8853	0.99973	7.83093	7.24691	7.06442	-0.0216677	0.956091	0.996018	8.04097	7.78282	7.3452	0.0441133	0.910755	0.956328	7.11307	8.96579	7.59773	0.0694492	0.859959	0.92435	9.05311	6.6141	10.0928	0.175696	0.655932	0.798804	8.22744	10.0923	9.21579	0.289202	0.464935	0.650816	9.02085	8.56529	4.53821	-0.0860786	0.826937	0.907006	6.26313	5.37923	5.50802
1369856_at	Drd5	4.25328	4.33834	0.925941	4.18368	2.07359	2.56784	-0.102812	0.90751	0.99973	0.96096	4.97255	0.496377	-1.17995	0.190438	0.698233	3.38765	2.02689	1.32504	-0.533435	0.548129	0.735173	2.70386	0.858056	4.2633	-0.493253	0.57846	0.735126	2.85354	1.06449	1.81901	-0.773276	0.385965	0.573767	3.46535	2.21656	2.76239	-0.126217	0.886592	0.942436	4.94793	3.07314	1.46213	-0.103759	0.906662	0.951743	5.48349	2.32874	2.92831
1384933_at	Slc18a2	5.60499	6.69443	5.70055	6.23493	5.54416	6.76866	0.318029	0.0675728	0.675104	6.02244	5.86054	5.7116	0.246384	0.151038	0.642359	6.68319	6.3644	6.55136	0.402076	0.0234586	0.0803295	5.80311	4.80941	6.44943	0.19191	0.259332	0.428515	6.8127	6.21417	6.97739	0.430116	0.0161122	0.0520878	8.39679	7.44473	7.57056	0.656777	0.000595888	0.00364308	8.38914	7.95533	8.09124	0.720226	0.00022679	0.00161756	9.49825	9.25389	9.07365
1392349_at	Slc5a3	10.6693	10.2804	10.98	10.6768	10.9984	10.3052	-0.0146252	0.619326	0.99973	10.984	10.9793	10.9052	0.0253978	0.390761	0.86141	10.7575	10.9457	11.0641	0.0208599	0.479763	0.678964	11.3528	10.904	10.9262	0.0388931	0.193313	0.346172	11.051	10.5115	10.6201	-0.00536489	0.855068	0.922091	8.882	8.98586	8.51687	-0.29198	4.72229e-10	3.05203e-08	9.13308	8.55309	9.06188	-0.272482	1.78374e-09	8.99141e-08	9.13839	9.05326	8.89783
1388121_at	Aplp2	10.9104	11.426	11.2313	11.13	11.054	11.4939	0.00717067	0.738769	0.99973	11.046	11.1533	11.4879	0.00757885	0.724525	0.977143	10.7145	10.5676	11.242	-0.0434196	0.0522455	0.146984	10.3629	10.2387	10.8314	-0.0925664	0.000216117	0.00144222	10.7281	10.6016	10.7895	-0.0610241	0.00843468	0.0309049	10.9572	10.7128	10.8234	-0.0443345	0.0478382	0.127435	10.7144	10.7487	10.6594	-0.0608454	0.00860216	0.0320175	10.0181	10.4165	10.3208
1382949_at	Rdh12	5.5788	5.51982	5.08358	5.61626	5.02648	5.81372	-0.0183792	0.962476	0.99973	5.76028	5.76753	5.81041	0.0596578	0.878653	0.989444	2.86305	4.10955	5.10127	-0.502122	0.206391	0.394016	2.69207	2.38097	5.44182	-0.763135	0.0600539	0.142433	4.89343	5.18754	5.78646	-0.0717269	0.854371	0.921868	5.2756	5.57889	5.18315	-0.0535389	0.891012	0.945223	4.47786	3.72317	4.46692	-0.398379	0.313094	0.499286	1.41401	3.10702	4.77671
1370567_at	Adra2b	4.83346	4.14491	5.97401	3.29501	2.87481	2.7198	-0.729399	0.00753208	0.282992	5.14846	3.41803	5.40551	-0.101237	0.688927	0.96932	5.78179	4.73507	5.84188	0.148628	0.557502	0.742077	3.62952	2.83521	2.88626	-0.661005	0.0141909	0.0451497	5.02135	5.01274	5.02614	0.0358924	0.88697	0.94038	5.2675	4.94874	5.90634	0.130331	0.606705	0.765507	2.98258	4.38791	5.51654	-0.233864	0.358606	0.545939	2.65422	2.57339	3.06013
1387476_at	Kcnd2	3.9093	5.02807	2.84761	4.8864	3.17618	4.65266	0.00276911	0.994867	0.999898	4.61882	2.56178	3.8804	-0.214979	0.618407	0.954834	5.80354	3.92357	2.65716	-0.0822762	0.848474	0.92511	0.775778	2.56273	5.40355	-0.913502	0.0423803	0.108687	4.48902	3.74105	2.16659	-0.326846	0.450425	0.634003	4.44775	3.72298	4.86489	0.0553761	0.897655	0.948657	4.25156	4.95613	4.00617	0.0778726	0.856488	0.924131	4.3542	3.12493	3.67135
1387235_at	Chga	2.01665	1.61121	4.574	2.44508	1.9991	2.19295	-0.0989965	0.795934	0.99973	2.84826	3.06296	2.84586	0.304926	0.428466	0.881003	1.9701	1.93587	2.26598	-0.202572	0.597505	0.770578	3.81729	2.64964	1.19796	-0.0400578	0.916608	0.956945	2.26978	2.09951	2.27993	-0.0925018	0.809037	0.897362	1.72215	2.04121	1.69598	-0.381115	0.324128	0.514366	2.14623	1.32406	1.39766	-0.576438	0.14095	0.286129	3.24554	1.18878	0.697507
1395957_at	Lifr	6.42212	6.59214	6.90247	6.4886	6.9362	6.54903	-0.0091684	0.98363	0.99988	6.8446	6.93305	7.10805	0.0556908	0.900832	0.991281	6.89323	5.92827	6.38026	-0.0681437	0.878823	0.941275	6.08491	5.69349	5.69071	-0.202561	0.651036	0.789293	5.24371	5.17268	5.58507	-0.329255	0.463785	0.645553	4.99878	5.64133	4.6912	-0.394424	0.381312	0.572507	4.37073	5.56276	5.48698	-0.390383	0.386131	0.572588	3.41726	4.75574	4.35692
1387208_at	Ngb	5.0073	6.33604	5.91839	5.71518	5.90887	4.97734	-0.0696946	0.885144	0.99973	3.76272	6.62572	4.45901	-0.268522	0.578999	0.943196	6.09064	5.56449	4.94919	-0.0707023	0.883496	0.943672	4.7634	4.47023	5.82416	-0.215917	0.655116	0.792026	1.75321	3.58382	4.82069	-0.893803	0.0734448	0.172216	2.29662	4.66698	1.8839	-1.08881	0.0317711	0.092664	3.68083	3.94169	2.07579	-0.896544	0.0726241	0.174004	5.21665	5.41449	1.19919
1373865_at	Snap91	5.24175	5.56638	6.51728	6.63705	6.25413	5.81772	0.0918118	0.753824	0.99973	5.78569	5.6327	6.08893	-0.00262145	0.992848	0.999249	3.37694	6.18131	4.49453	-0.362858	0.222066	0.414614	5.67197	6.00509	2.69804	-0.372808	0.210041	0.367252	4.14701	4.45561	3.3018	-0.569807	0.0606875	0.148455	3.07732	3.90225	3.92231	-0.694229	0.0246236	0.0758922	2.83058	4.78304	2.35635	-0.881596	0.00558099	0.0224886	2.49911	2.89957	5.2952
1371238_at	Grm1	2.79942	2.47706	4.17291	4.86129	2.43708	3.81423	0.014997	0.971321	0.99973	5.20732	4.2509	4.79289	0.425436	0.313048	0.814196	4.12617	1.63603	3.95265	-0.238356	0.569062	0.750322	2.36662	4.20665	2.29182	-0.313633	0.454825	0.630664	4.80956	5.12953	4.32924	0.42865	0.309484	0.494482	4.22638	5.13698	2.64835	0.130847	0.754017	0.866524	2.24353	5.24513	4.34591	0.0745048	0.858293	0.925282	3.89506	3.54419	4.28459
1370815_at	Nefh	2.54563	5.97508	4.58832	5.53734	5.3385	6.11073	0.330252	0.301309	0.92697	5.82364	5.67014	6.00296	0.374922	0.242135	0.756779	6.23685	5.70946	4.88123	0.311735	0.328634	0.536995	3.41172	3.11259	5.59063	-0.204863	0.518491	0.68599	3.15273	5.05287	4.93506	-0.0698139	0.825169	0.906641	2.74465	4.24514	2.00934	-0.652353	0.0477466	0.127247	3.34476	3.63941	4.41554	-0.252671	0.426888	0.61046	3.14571	2.41441	4.64313
1388242_at	Gpr176	3.9235	3.53079	1.83986	2.13689	1.31583	1.52384	-0.734485	0.378402	0.959896	0.649642	2.79928	1.13163	-1.08716	0.196579	0.706196	2.13515	0.737641	1.36784	-1.06514	0.205481	0.392807	1.8085	1.49787	1.84955	-0.659254	0.428428	0.606567	2.39568	1.33559	1.49302	-0.682167	0.412773	0.598572	1.7121	2.81336	1.4381	-0.503475	0.54422	0.718264	1.93645	3.20864	0.879694	-0.617399	0.457958	0.638963	4.58183	1.52154	1.79678
1390566_a_at	Ckmt1b	6.22517	6.02776	6.65564	6.15073	6.15867	5.92221	-0.0545703	0.758051	0.99973	6.07173	6.61426	5.5496	-0.0577158	0.744607	0.980605	6.35478	5.81897	6.54566	-0.0180262	0.918878	0.959734	5.61825	5.67474	4.05463	-0.319658	0.0805	0.178998	5.23123	5.7705	5.29046	-0.217994	0.225304	0.396695	4.74855	4.52918	4.75969	-0.431872	0.0212378	0.0673826	4.3429	5.04662	4.57505	-0.441819	0.0187203	0.0598456	5.22341	4.37574	4.96324
1379281_at	Sostdc1	13.0009	12.6636	13.0041	12.6099	12.6142	12.5524	-0.0337261	0.6206	0.99973	12.6982	12.6104	12.5808	-0.029429	0.665596	0.962811	11.2463	11.4547	12.3849	-0.141593	0.0459515	0.133197	11.3604	11.6393	12.0807	-0.141013	0.0467769	0.117452	11.777	11.8286	12.0986	-0.115221	0.0996022	0.217379	9.66392	9.3162	8.07887	-0.519346	6.07118e-08	1.70719e-06	7.54132	8.18393	8.97286	-0.650454	9.88765e-10	5.59364e-08	7.548	7.22774	8.1095
1387302_at	Adcyap1r1	1.26011	2.02473	1.90847	4.95783	1.95926	2.93967	1.09128	0.0566586	0.641634	3.02147	2.35418	3.22375	0.985791	0.0830028	0.512747	4.8889	1.63638	4.08792	1.15651	0.0443452	0.129537	3.57359	1.75758	2.05853	0.710246	0.204793	0.360649	3.04294	2.93359	1.47871	0.720208	0.198725	0.362265	1.51849	3.78749	2.06645	0.669728	0.230954	0.410067	5.29032	0.769344	4.36486	0.863049	0.126332	0.263928	1.83104	2.93877	4.09154
1368853_at	Vsnl1	8.71426	8.63008	9.25148	9.16951	9.44374	8.65665	0.0147716	0.828743	0.99973	9.47287	9.18468	8.81587	0.0258121	0.705724	0.973453	8.23872	8.38217	8.25574	-0.116852	0.096532	0.231065	7.52856	7.67227	7.87596	-0.225405	0.00276358	0.0117117	7.87168	7.57044	7.44356	-0.237552	0.00177625	0.00868653	5.71663	5.57728	5.6908	-0.667447	6.54248e-10	3.99258e-08	6.03813	5.42678	5.21629	-0.696158	2.87642e-10	1.95965e-08	4.19664	5.30196	4.43698
1398313_a_at	Kcnk3	3.52335	3.84353	2.46791	2.58554	3.13619	4.24094	-0.156051	0.852336	0.99973	3.76231	5.03301	4.80678	0.312032	0.710054	0.974019	1.02595	1.6785	2.78477	-1.10344	0.195912	0.380263	2.24915	0.214648	3.22855	-1.6439	0.0590781	0.140691	1.7396	2.33607	4.17182	-0.496166	0.555288	0.722179	1.73747	4.39354	0.791145	-0.992542	0.24313	0.424666	1.55458	1.13024	2.24321	-1.19776	0.16166	0.315295	2.08482	2.83533	3.71659
1369309_a_at	Tac1	0.708728	2.71611	3.36768	2.08958	4.68145	0.828125	-0.0528612	0.925777	0.99973	2.00198	6.28621	2.71436	0.639185	0.26624	0.779848	6.85892	6.8357	2.87946	1.30006	0.0295007	0.0955442	6.62695	6.00789	2.30844	1.11515	0.0586157	0.139822	5.02181	4.2624	4.63892	1.15233	0.0512547	0.130501	1.72693	4.73087	1.92642	0.266522	0.639322	0.789641	5.09421	4.87409	2.20298	0.865592	0.136308	0.279216	5.24727	3.32688	4.44388
1393783_at	Cntnap2	5.5174	6.36315	7.04993	6.88092	6.56972	5.87436	-0.0269157	0.917482	0.99973	6.84002	7.03143	6.05059	0.0170942	0.947533	0.995062	6.40581	6.8302	6.44909	0.00226413	0.993046	0.996075	5.56015	4.87508	5.70001	-0.287365	0.274727	0.446664	5.10956	5.32865	5.11163	-0.33762	0.201526	0.366145	4.8587	5.05469	4.86055	-0.411434	0.122624	0.259087	4.2654	5.1031	4.56892	-0.499235	0.0640095	0.15762	4.443	4.23295	3.72194
1370214_at	Pvalb	8.98372	5.60919	5.94648	5.59998	5.84442	4.07157	-0.347933	0.640549	0.99973	4.71312	2.84409	5.55034	-0.628214	0.401632	0.867721	6.17132	6.83211	3.4157	-0.310591	0.676667	0.823359	4.91049	4.99615	11.7008	0.0211162	0.97734	0.9888	4.5375	2.13967	7.39576	-0.645293	0.38915	0.576886	7.64534	1.94425	2.56224	-0.950223	0.20885	0.382067	0.890826	1.41659	8.11392	-1.58194	0.0418716	0.113255	1.7757	1.37384	4.0193
1369252_a_at	Chrna4	3.33705	3.54796	3.13406	2.86507	4.63883	2.89713	0.22593	0.554883	0.99973	2.6331	2.85699	2.5177	-0.115267	0.762596	0.981936	2.73148	1.62319	4.0828	-0.137029	0.719625	0.851799	2.68872	2.8852	3.71673	0.0868194	0.819943	0.90028	4.26782	2.96918	1.35095	-0.163875	0.667898	0.807208	2.14817	2.92634	2.27185	-0.25103	0.512154	0.69235	1.13489	2.38397	2.25241	-0.660594	0.092769	0.209166	1.87555	4.28787	3.65993
1377146_at	Vip	5.20062	7.24501	7.37901	5.2313	6.41836	7.03512	-0.0894679	0.755167	0.99973	7.05752	6.55692	5.9721	-0.0139791	0.961101	0.996828	7.35086	7.05323	5.5793	0.0079767	0.977797	0.988516	6.17572	6.58405	6.15067	-0.0620092	0.828797	0.906101	7.34736	5.45679	6.43916	-0.0467337	0.870511	0.931042	6.04444	4.95938	4.89999	-0.317936	0.273452	0.459686	5.46958	5.2693	5.62681	-0.270332	0.350078	0.537754	4.42674	4.48337	5.39241
1387073_at	Snap25	6.50953	7.54594	6.94168	6.51614	6.76174	6.39933	-0.0951593	0.711636	0.99973	6.57438	6.95683	7.24242	-0.0176852	0.945151	0.994636	7.15265	7.15394	6.58627	-0.00937797	0.970898	0.985535	6.27953	6.68346	6.37417	-0.120441	0.640169	0.781643	6.41061	5.77208	6.62274	-0.16261	0.52874	0.700473	6.55017	6.34013	6.16012	-0.141936	0.582049	0.748748	4.73175	5.12477	5.52304	-0.453162	0.0875601	0.200591	5.19071	4.93941	6.14433
1374046_at	Hs3st2	3.40574	0.77943	2.34581	2.67267	3.99586	2.90698	0.446745	0.262213	0.90601	4.45157	5.94773	2.37276	0.785714	0.0547851	0.427292	2.79141	4.59831	4.20229	0.7124	0.0795857	0.200253	3.31907	4.36334	4.18878	0.76889	0.0597773	0.141908	3.12956	4.60914	4.72706	0.825109	0.0445158	0.116913	4.52883	3.47495	5.61841	0.950072	0.0223892	0.0703359	4.39483	4.40108	4.10963	0.898866	0.0298213	0.0866336	4.44407	4.03599	4.50768
1369137_at	Chrne	2.67093	1.54149	1.77261	2.50381	2.50337	2.51176	0.321536	0.427777	0.977244	5.31641	2.53627	1.40959	0.412117	0.31149	0.813499	2.67611	3.37938	2.30143	0.455777	0.264143	0.46588	2.98666	2.2054	1.62561	0.136155	0.735627	0.846781	1.85849	2.79151	1.95453	0.109971	0.784983	0.882763	4.82128	2.23855	2.59319	0.598206	0.146487	0.295653	4.33374	3.34403	2.09928	0.638334	0.122394	0.257802	2.75474	2.46687	3.56023
1368699_at	Dscam	0.416803	2.78784	2.10952	2.33997	1.41321	4.56813	0.894713	0.100112	0.747522	1.29509	2.77993	1.69093	0.457659	0.39028	0.8611	5.75179	2.43313	1.81419	1.14441	0.0386921	0.1172	3.61897	3.51028	2.8167	1.30941	0.0195414	0.0583049	2.35488	1.39296	2.14793	0.527941	0.322906	0.508934	1.18324	2.32102	2.45835	0.50742	0.341693	0.532141	2.4154	5.24873	2.32836	1.21687	0.0288016	0.0843376	1.29582	1.46226	0.713379
1374659_at	Arpp21	1.12915	0.53476	3.41671	2.63621	2.80479	4.31961	1.19706	0.133831	0.795117	3.75146	1.71698	4.29684	1.12818	0.156606	0.65103	4.3458	3.45364	1.01442	0.840773	0.286579	0.49144	1.88681	1.88686	3.8262	0.787258	0.317651	0.493309	1.57318	1.61999	0.16691	-0.879756	0.265361	0.444988	1.75352	3.89765	1.75505	0.726098	0.355948	0.547098	4.5055	4.28532	1.17367	1.03201	0.193512	0.35862	0.592883	3.84728	4.92112
1377490_at	Tbx1	4.93109	4.48663	3.87104	5.03667	5.66673	3.64447	-0.0423328	0.87926	0.99973	5.1712	6.34767	3.48337	0.00317159	0.990917	0.999173	4.05347	5.31814	5.23014	-0.00358894	0.989722	0.994228	3.80052	5.56687	3.82627	-0.162897	0.560181	0.721468	4.00082	3.29168	3.52174	-0.430761	0.131353	0.267876	3.91116	1.97362	5.09665	-0.509901	0.0768123	0.182736	3.29166	3.0055	4.91852	-0.407683	0.152295	0.301923	3.81843	3.62406	4.60705
[truncated: 23 more columns]
